# Supplementary material for: Porcine single nucleotide polymorphisms and their functional effect: an update
Source: BMC Res Notes. 2018 Dec 4;11:860. doi: 10.1186/s13104-018-3973-6 (PMC6280461; doi:10.1186/s13104-018-3973-6)
Supplement: Supplementary file 3 — Additional file 3: Table S3. Significantly enriched gene ontology (GO) terms in the set of genes containing nonsynonymous variants. [file 13104_2018_3973_MOESM3_ESM.xlsx]

## Sheet: Biological Process
GO Term	Annotated Swine Genes	NONSYN Genes	Expected Genes	Over- or under-represented	FDR Adjusted P-value
biological regulation (GO:0065007)	7476	3978	2907.39	+	3.7e-86
regulation of biological process (GO:0050789)	7050	3745	2741.72	+	2.47e-77
regulation of cellular process (GO:0050794)	6631	3513	2578.77	+	6.36e-69
metabolic process (GO:0008152)	5450	2910	2119.49	+	1.58e-54
organic substance metabolic process (GO:0071704)	4945	2654	1923.09	+	2.18e-49
primary metabolic process (GO:0044238)	4704	2520	1829.37	+	1.7e-45
response to stimulus (GO:0050896)	4703	2500	1828.98	+	4.6e-43
cellular metabolic process (GO:0044237)	4570	2410	1777.26	+	4.56e-39
nitrogen compound metabolic process (GO:0006807)	4313	2288	1677.31	+	8.21e-38
cellular response to stimulus (GO:0051716)	3593	1924	1397.3	+	5.99e-32
macromolecule metabolic process (GO:0043170)	3846	2024	1495.7	+	1.15e-30
positive regulation of biological process (GO:0048518)	3429	1834	1333.53	+	6.44e-30
regulation of metabolic process (GO:0019222)	3752	1966	1459.14	+	8.36e-29
cellular component organization or biogenesis (GO:0071840)	2781	1534	1081.52	+	1.37e-28
organonitrogen compound metabolic process (GO:1901564)	3045	1651	1184.19	+	1.92e-28
localization (GO:0051179)	2853	1564	1109.52	+	2.47e-28
cellular component organization (GO:0016043)	2724	1499	1059.35	+	1.65e-27
multicellular organismal process (GO:0032501)	4027	2069	1566.09	+	4.42e-27
regulation of cellular metabolic process (GO:0031323)	3508	1832	1364.25	+	7.83e-26
regulation of macromolecule metabolic process (GO:0060255)	3493	1817	1358.42	+	5.45e-25
regulation of primary metabolic process (GO:0080090)	3425	1784	1331.97	+	1.32e-24
positive regulation of cellular process (GO:0048522)	3047	1612	1184.97	+	5.36e-24
regulation of nitrogen compound metabolic process (GO:0051171)	3357	1748	1305.53	+	5.54e-24
negative regulation of biological process (GO:0048519)	3003	1590	1167.86	+	1e-23
developmental process (GO:0032502)	2896	1541	1126.24	+	1.56e-23
anatomical structure development (GO:0048856)	2774	1484	1078.8	+	3.29e-23
regulation of response to stimulus (GO:0048583)	2343	1283	911.18	+	2.52e-22
multicellular organism development (GO:0007275)	2538	1367	987.02	+	6.68e-22
cell communication (GO:0007154)	2808	1486	1092.02	+	7.97e-22
protein metabolic process (GO:0019538)	2484	1335	966.02	+	4.48e-21
system development (GO:0048731)	2314	1257	899.91	+	6.62e-21
negative regulation of cellular process (GO:0048523)	2719	1437	1057.41	+	7.73e-21
cellular macromolecule metabolic process (GO:0044260)	3093	1596	1202.86	+	2.96e-20
establishment of localization (GO:0051234)	2171	1186	844.29	+	3.49e-20
signaling (GO:0023052)	2741	1440	1065.97	+	4.03e-20
signal transduction (GO:0007165)	2597	1375	1009.96	+	5.31e-20
response to stress (GO:0006950)	1542	893	599.68	+	1.06e-19
transport (GO:0006810)	2080	1132	808.9	+	9.47e-19
macromolecule modification (GO:0043412)	1770	984	688.35	+	7.01e-18
regulation of signaling (GO:0023051)	2091	1124	813.18	+	2.63e-17
regulation of biological quality (GO:0065008)	2139	1145	831.85	+	3.16e-17
regulation of multicellular organismal process (GO:0051239)	1837	1006	714.4	+	6.22e-17
regulation of cell communication (GO:0010646)	2075	1111	806.96	+	1.18e-16
protein modification process (GO:0036211)	1656	913	644.01	+	9.66e-16
cellular protein modification process (GO:0006464)	1656	913	644.01	+	9.87e-16
regulation of signal transduction (GO:0009966)	1874	1010	728.79	+	1.5e-15
regulation of biosynthetic process (GO:0009889)	2338	1210	909.24	+	7.2e-15
regulation of cellular biosynthetic process (GO:0031326)	2304	1191	896.02	+	1.73e-14
cellular developmental process (GO:0048869)	1895	1009	736.96	+	2.04e-14
regulation of gene expression (GO:0010468)	2418	1240	940.35	+	2.1e-14
animal organ development (GO:0048513)	1717	928	667.74	+	2.45e-14
regulation of molecular function (GO:0065009)	1915	1015	744.74	+	3.71e-14
organelle organization (GO:0006996)	1618	881	629.23	+	3.96e-14
cell differentiation (GO:0030154)	1838	979	714.79	+	5.45e-14
positive regulation of metabolic process (GO:0009893)	2086	1089	811.24	+	5.86e-14
regulation of macromolecule biosynthetic process (GO:0010556)	2239	1156	870.74	+	6.59e-14
regulation of nucleobase-containing compound metabolic process (GO:0019219)	2266	1166	881.24	+	1.05e-13
regulation of cellular macromolecule biosynthetic process (GO:2000112)	2146	1112	834.57	+	1.21e-13
organic cyclic compound metabolic process (GO:1901360)	1995	1039	775.85	+	5.45e-13
regulation of developmental process (GO:0050793)	1499	813	582.96	+	1.37e-12
positive regulation of macromolecule metabolic process (GO:0010604)	1943	1009	755.63	+	2.29e-12
cellular aromatic compound metabolic process (GO:0006725)	1896	988	737.35	+	2.36e-12
cellular protein metabolic process (GO:0044267)	2007	1037	780.52	+	2.59e-12
positive regulation of cellular metabolic process (GO:0031325)	1920	997	746.68	+	3.67e-12
regulation of transcription, DNA-templated (GO:0006355)	1919	994	746.29	+	5.84e-12
regulation of nucleic acid-templated transcription (GO:1903506)	1968	1013	765.35	+	1.05e-11
regulation of RNA biosynthetic process (GO:2001141)	1972	1014	766.9	+	1.27e-11
heterocycle metabolic process (GO:0046483)	1861	962	723.74	+	2.56e-11
regulation of RNA metabolic process (GO:0051252)	2093	1064	813.96	+	2.64e-11
response to external stimulus (GO:0009605)	971	558	377.62	+	2.8e-11
regulation of localization (GO:0032879)	1544	818	600.46	+	4.82e-11
positive regulation of nitrogen compound metabolic process (GO:0051173)	1851	952	719.85	+	7.66e-11
cellular nitrogen compound metabolic process (GO:0034641)	2168	1089	843.13	+	1.15e-10
regulation of protein metabolic process (GO:0051246)	1654	862	643.23	+	1.32e-10
positive regulation of response to stimulus (GO:0048584)	1180	647	458.9	+	2.02e-10
response to chemical (GO:0042221)	2522	1239	980.8	+	2.12e-10
regulation of cellular component organization (GO:0051128)	1410	750	548.34	+	2.6e-10
nucleobase-containing compound metabolic process (GO:0006139)	1784	916	693.79	+	2.86e-10
regulation of cellular protein metabolic process (GO:0032268)	1538	806	598.12	+	3.55e-10
regulation of catalytic activity (GO:0050790)	1315	705	511.4	+	4.57e-10
negative regulation of metabolic process (GO:0009892)	1649	853	641.29	+	5.65e-10
biosynthetic process (GO:0009058)	1842	937	716.35	+	7.2e-10
anatomical structure morphogenesis (GO:0009653)	1265	676	491.95	+	1.93e-09
immune system process (GO:0002376)	1007	557	391.62	+	2.77e-09
cell surface receptor signaling pathway (GO:0007166)	979	544	380.73	+	2.79e-09
transmembrane transport (GO:0055085)	792	457	308.01	+	2.88e-09
phosphate-containing compound metabolic process (GO:0006796)	1227	656	477.18	+	3.39e-09
response to organic substance (GO:0010033)	1317	697	512.18	+	3.42e-09
positive regulation of multicellular organismal process (GO:0051240)	1043	571	405.62	+	5.18e-09
phosphorus metabolic process (GO:0006793)	1239	659	481.84	+	6.65e-09
cellular biosynthetic process (GO:0044249)	1743	882	677.85	+	6.96e-09
nervous system development (GO:0007399)	1145	615	445.29	+	8.38e-09
negative regulation of cellular metabolic process (GO:0031324)	1498	773	582.57	+	8.58e-09
small molecule metabolic process (GO:0044281)	918	511	357.01	+	8.97e-09
cellular response to stress (GO:0033554)	776	444	301.78	+	1.15e-08
negative regulation of macromolecule metabolic process (GO:0010605)	1506	775	585.68	+	1.25e-08
nucleic acid metabolic process (GO:0090304)	1476	761	574.01	+	1.37e-08
organic substance biosynthetic process (GO:1901576)	1789	898	695.74	+	1.6e-08
organic substance transport (GO:0071702)	893	497	347.28	+	1.63e-08
regulation of multicellular organismal development (GO:2000026)	1159	617	450.73	+	2.28e-08
macromolecule localization (GO:0033036)	1089	583	423.51	+	4.21e-08
regulation of response to stress (GO:0080134)	760	431	295.56	+	4.66e-08
catabolic process (GO:0009056)	857	475	333.28	+	6.22e-08
cellular response to chemical stimulus (GO:0070887)	1368	706	532.01	+	6.53e-08
regulation of protein modification process (GO:0031399)	1092	579	424.67	+	1.4e-07
regulation of hydrolase activity (GO:0051336)	729	412	283.51	+	1.63e-07
negative regulation of nitrogen compound metabolic process (GO:0051172)	1395	713	542.51	+	1.64e-07
positive regulation of molecular function (GO:0044093)	975	525	379.17	+	1.69e-07
positive regulation of signaling (GO:0023056)	960	518	373.34	+	1.85e-07
cellular component biogenesis (GO:0044085)	1198	625	465.9	+	1.91e-07
cell development (GO:0048468)	915	497	355.84	+	2.05e-07
cellular localization (GO:0051641)	1059	562	411.84	+	2.2e-07
regulation of intracellular signal transduction (GO:1902531)	1005	537	390.84	+	2.23e-07
multi-organism process (GO:0051704)	1047	556	407.17	+	2.53e-07
positive regulation of cell communication (GO:0010647)	955	513	371.4	+	3.27e-07
movement of cell or subcellular component (GO:0006928)	717	402	278.84	+	4.64e-07
lipid metabolic process (GO:0006629)	604	349	234.89	+	5.66e-07
positive regulation of signal transduction (GO:0009967)	882	477	343.01	+	6.48e-07
ion transport (GO:0006811)	803	440	312.28	+	7.98e-07
positive regulation of gene expression (GO:0010628)	1196	617	465.12	+	8.26e-07
tissue development (GO:0009888)	989	524	384.62	+	8.84e-07
negative regulation of response to stimulus (GO:0048585)	921	492	358.17	+	1.19e-06
DNA metabolic process (GO:0006259)	376	235	146.23	+	1.99e-06
cellular lipid metabolic process (GO:0044255)	457	274	177.73	+	2.17e-06
organic acid metabolic process (GO:0006082)	491	290	190.95	+	2.38e-06
regulation of phosphorus metabolic process (GO:0051174)	1031	538	400.95	+	2.52e-06
cellular component assembly (GO:0022607)	1130	582	439.45	+	2.56e-06
neurogenesis (GO:0022008)	877	468	341.06	+	2.66e-06
regulation of phosphate metabolic process (GO:0019220)	1030	537	400.56	+	2.85e-06
cellular catabolic process (GO:0044248)	741	406	288.17	+	3.01e-06
positive regulation of biosynthetic process (GO:0009891)	1201	612	467.06	+	3.16e-06
oxidation-reduction process (GO:0055114)	676	375	262.89	+	3.75e-06
positive regulation of macromolecule biosynthetic process (GO:0010557)	1141	585	443.73	+	3.79e-06
positive regulation of catalytic activity (GO:0043085)	766	416	297.89	+	3.85e-06
cellular response to organic substance (GO:0071310)	1068	551	415.34	+	5.21e-06
positive regulation of cellular biosynthetic process (GO:0031328)	1184	602	460.45	+	5.21e-06
regulation of transport (GO:0051049)	984	513	382.67	+	5.24e-06
oxoacid metabolic process (GO:0043436)	480	281	186.67	+	5.96e-06
regulation of transcription by RNA polymerase II (GO:0006357)	1175	597	456.95	+	6.24e-06
defense response (GO:0006952)	507	294	197.17	+	6.26e-06
positive regulation of nucleobase-containing compound metabolic process (GO:0045935)	1151	586	447.62	+	7.3e-06
carbohydrate derivative metabolic process (GO:1901135)	549	313	213.5	+	7.57e-06
phosphorylation (GO:0016310)	738	400	287.01	+	7.72e-06
regulation of phosphorylation (GO:0042325)	907	476	352.73	+	8.55e-06
response to biotic stimulus (GO:0009607)	482	280	187.45	+	1.13e-05
intracellular signal transduction (GO:0035556)	784	419	304.89	+	1.36e-05
positive regulation of protein metabolic process (GO:0051247)	954	495	371.01	+	1.36e-05
cell projection organization (GO:0030030)	543	308	211.17	+	1.42e-05
carboxylic acid metabolic process (GO:0019752)	452	265	175.78	+	1.45e-05
organic substance catabolic process (GO:1901575)	748	402	290.89	+	1.47e-05
homeostatic process (GO:0042592)	850	448	330.56	+	1.56e-05
response to oxygen-containing compound (GO:1901700)	625	345	243.06	+	1.66e-05
regulation of cell differentiation (GO:0045595)	1013	520	393.95	+	1.71e-05
proteolysis (GO:0006508)	698	378	271.45	+	1.77e-05
locomotion (GO:0040011)	624	344	242.67	+	1.92e-05
positive regulation of cellular protein metabolic process (GO:0032270)	891	465	346.51	+	1.94e-05
plasma membrane bounded cell projection organization (GO:0120036)	537	303	208.84	+	2.13e-05
generation of neurons (GO:0048699)	807	427	313.84	+	2.13e-05
regulation of protein phosphorylation (GO:0001932)	841	442	327.06	+	2.13e-05
positive regulation of developmental process (GO:0051094)	818	431	318.12	+	2.48e-05
immune response (GO:0006955)	458	265	178.11	+	2.97e-05
anion transport (GO:0006820)	310	193	120.56	+	3.16e-05
positive regulation of transcription, DNA-templated (GO:0045893)	954	490	371.01	+	3.59e-05
regulation of immune system process (GO:0002682)	757	402	294.39	+	3.66e-05
biological adhesion (GO:0022610)	413	242	160.61	+	3.98e-05
protein localization (GO:0008104)	893	462	347.28	+	4.13e-05
cell adhesion (GO:0007155)	406	238	157.89	+	4.97e-05
regulation of anatomical structure morphogenesis (GO:0022603)	577	318	224.39	+	5.49e-05
positive regulation of protein modification process (GO:0031401)	698	373	271.45	+	5.5e-05
response to external biotic stimulus (GO:0043207)	454	260	176.56	+	5.89e-05
positive regulation of nucleic acid-templated transcription (GO:1903508)	1001	508	389.29	+	5.89e-05
positive regulation of RNA biosynthetic process (GO:1902680)	1001	508	389.29	+	5.92e-05
regulation of cell death (GO:0010941)	880	454	342.23	+	6.25e-05
cellular response to DNA damage stimulus (GO:0006974)	377	223	146.61	+	7.87e-05
nitrogen compound transport (GO:0071705)	670	359	260.56	+	7.9e-05
response to other organism (GO:0051707)	451	258	175.39	+	7.93e-05
negative regulation of molecular function (GO:0044092)	654	351	254.34	+	8.5e-05
positive regulation of cellular component organization (GO:0051130)	678	362	263.67	+	8.83e-05
cytoskeleton organization (GO:0007010)	573	313	222.84	+	0.000101
negative regulation of signaling (GO:0023057)	742	390	288.56	+	0.000101
positive regulation of RNA metabolic process (GO:0051254)	1044	524	406.01	+	0.000102
immune effector process (GO:0002252)	241	155	93.72	+	0.000109
negative regulation of cell communication (GO:0010648)	739	388	287.39	+	0.000112
regulation of programmed cell death (GO:0043067)	821	424	319.28	+	0.00013
regulation of apoptotic process (GO:0042981)	809	418	314.62	+	0.000151
regulation of immune response (GO:0050776)	415	238	161.39	+	0.000162
positive regulation of intracellular signal transduction (GO:1902533)	572	311	222.45	+	0.000162
protein phosphorylation (GO:0006468)	555	303	215.84	+	0.00017
response to abiotic stimulus (GO:0009628)	526	289	204.56	+	0.000205
organophosphate metabolic process (GO:0019637)	476	264	185.11	+	0.000283
regulation of response to external stimulus (GO:0032101)	443	249	172.28	+	0.0003
negative regulation of signal transduction (GO:0009968)	698	365	271.45	+	0.0003
DNA repair (GO:0006281)	211	137	82.06	+	0.000309
positive regulation of phosphate metabolic process (GO:0045937)	626	332	243.45	+	0.000322
regulation of organelle organization (GO:0033043)	716	373	278.45	+	0.000322
positive regulation of phosphorus metabolic process (GO:0010562)	626	332	243.45	+	0.000323
cell motility (GO:0048870)	514	281	199.89	+	0.000325
localization of cell (GO:0051674)	514	281	199.89	+	0.000327
negative regulation of protein metabolic process (GO:0051248)	684	358	266.01	+	0.000328
peptidyl-amino acid modification (GO:0018193)	480	265	186.67	+	0.000351
cellular component morphogenesis (GO:0032989)	404	229	157.11	+	0.000396
organonitrogen compound biosynthetic process (GO:1901566)	740	382	287.78	+	0.000425
lipid localization (GO:0010876)	184	122	71.56	+	0.000444
establishment of localization in cell (GO:0051649)	698	363	271.45	+	0.000452
response to nitrogen compound (GO:1901698)	420	236	163.34	+	0.000455
regulation of secretion (GO:0051046)	422	237	164.11	+	0.00047
negative regulation of cellular protein metabolic process (GO:0032269)	648	340	252	+	0.000496
tube development (GO:0035295)	551	296	214.28	+	0.000499
cell morphogenesis (GO:0000902)	359	207	139.61	+	0.000533
microtubule-based process (GO:0007017)	365	209	141.95	+	0.00062
macromolecule biosynthetic process (GO:0009059)	1262	608	490.79	+	0.000637
response to extracellular stimulus (GO:0009991)	188	123	73.11	+	0.000669
organic anion transport (GO:0015711)	235	146	91.39	+	0.000738
carbohydrate derivative biosynthetic process (GO:1901137)	316	185	122.89	+	0.000751
regulation of cellular component movement (GO:0051270)	570	303	221.67	+	0.000776
regulation of MAPK cascade (GO:0043408)	431	239	167.61	+	0.000798
ion transmembrane transport (GO:0034220)	537	287	208.84	+	0.000899
regulation of defense response (GO:0031347)	357	204	138.84	+	0.000905
response to nutrient levels (GO:0031667)	173	114	67.28	+	0.000989
regulation of locomotion (GO:0040012)	576	304	224	+	0.000989
glycoprotein metabolic process (GO:0009100)	191	123	74.28	+	0.00125
anatomical structure formation involved in morphogenesis (GO:0048646)	538	286	209.23	+	0.00125
regulation of anatomical structure size (GO:0090066)	275	164	106.95	+	0.00129
protein-containing complex subunit organization (GO:0043933)	767	388	298.28	+	0.0013
regulation of cellular response to stress (GO:0080135)	375	211	145.84	+	0.00133
positive regulation of hydrolase activity (GO:0051345)	393	219	152.84	+	0.00133
positive regulation of phosphorylation (GO:0042327)	588	308	228.67	+	0.00134
negative regulation of hydrolase activity (GO:0051346)	285	168	110.84	+	0.00137
lipid transport (GO:0006869)	162	107	63	+	0.00168
neuron development (GO:0048666)	425	233	165.28	+	0.00168
cellular macromolecule biosynthetic process (GO:0034645)	1244	594	483.79	+	0.00168
negative regulation of multicellular organismal process (GO:0051241)	716	364	278.45	+	0.00169
reproductive process (GO:0022414)	699	356	271.84	+	0.00185
microtubule cytoskeleton organization (GO:0000226)	251	151	97.61	+	0.00186
RNA metabolic process (GO:0016070)	1154	554	448.79	+	0.00201
cell migration (GO:0016477)	457	247	177.73	+	0.00207
negative regulation of catalytic activity (GO:0043086)	469	252	182.39	+	0.00211
reproduction (GO:0000003)	700	356	272.23	+	0.00211
organic cyclic compound biosynthetic process (GO:1901362)	1014	493	394.34	+	0.00212
cellular macromolecule localization (GO:0070727)	658	337	255.89	+	0.00231
positive regulation of protein phosphorylation (GO:0001934)	565	295	219.73	+	0.00239
chromosome organization (GO:0051276)	510	270	198.34	+	0.00242
vesicle-mediated transport (GO:0016192)	578	301	224.78	+	0.00242
negative regulation of gene expression (GO:0010629)	928	455	360.9	+	0.00246
epithelium development (GO:0060429)	630	324	245	+	0.00253
circulatory system development (GO:0072359)	529	278	205.73	+	0.00268
embryo development (GO:0009790)	650	332	252.78	+	0.00272
negative regulation of nucleobase-containing compound metabolic process (GO:0045934)	824	409	320.45	+	0.00272
regulation of GTPase activity (GO:0043087)	258	153	100.34	+	0.00273
neuron projection development (GO:0031175)	332	188	129.11	+	0.00273
regulation of cell proliferation (GO:0042127)	897	441	348.84	+	0.00274
cellular protein localization (GO:0034613)	654	334	254.34	+	0.00283
neuron differentiation (GO:0030182)	525	276	204.17	+	0.00289
regulation of proteolysis (GO:0030162)	453	243	176.17	+	0.00304
G-protein coupled receptor signaling pathway (GO:0007186)	883	434	343.4	+	0.00305
intracellular transport (GO:0046907)	564	293	219.34	+	0.00306
chemical homeostasis (GO:0048878)	520	273	202.23	+	0.00313
system process (GO:0003008)	1395	653	542.51	+	0.00326
carbohydrate metabolic process (GO:0005975)	269	157	104.61	+	0.00355
positive regulation of MAPK cascade (GO:0043410)	303	173	117.84	+	0.00364
regulation of secretion by cell (GO:1903530)	395	216	153.61	+	0.00368
cell cycle process (GO:0022402)	435	234	169.17	+	0.00368
regulation of cell motility (GO:2000145)	523	274	203.39	+	0.00373
regulation of cell morphogenesis (GO:0022604)	241	143	93.72	+	0.00384
ncRNA metabolic process (GO:0034660)	206	126	80.11	+	0.00399
phospholipid metabolic process (GO:0006644)	186	116	72.33	+	0.00407
glycoprotein biosynthetic process (GO:0009101)	155	101	60.28	+	0.00412
animal organ morphogenesis (GO:0009887)	617	315	239.95	+	0.0042
aromatic compound biosynthetic process (GO:0019438)	957	463	372.17	+	0.00465
methylation (GO:0032259)	198	122	77	+	0.00479
response to organonitrogen compound (GO:0010243)	363	200	141.17	+	0.00485
response to cytokine (GO:0034097)	439	234	170.73	+	0.00534
positive regulation of immune system process (GO:0002684)	490	257	190.56	+	0.00593
response to drug (GO:0042493)	358	196	139.22	+	0.00635
regulation of DNA metabolic process (GO:0051052)	245	143	95.28	+	0.00647
innate immune response (GO:0045087)	187	115	72.72	+	0.00665
positive regulation of transport (GO:0051050)	501	261	194.84	+	0.00681
negative regulation of cellular biosynthetic process (GO:0031327)	838	409	325.9	+	0.0069
heterocycle biosynthetic process (GO:0018130)	953	459	370.62	+	0.00703
defense response to other organism (GO:0098542)	226	134	87.89	+	0.0071
negative regulation of cell death (GO:0060548)	567	290	220.5	+	0.00726
positive regulation of cell differentiation (GO:0045597)	547	281	212.73	+	0.00765
membrane organization (GO:0061024)	305	171	118.61	+	0.00782
glycosylation (GO:0070085)	140	91	54.45	+	0.00788
regulation of cell cycle (GO:0051726)	589	299	229.06	+	0.00802
cell cycle (GO:0007049)	505	262	196.39	+	0.00816
regulation of peptidase activity (GO:0052547)	281	159	109.28	+	0.00824
cellular response to oxygen-containing compound (GO:1901701)	441	233	171.5	+	0.00861
glycerolipid metabolic process (GO:0046486)	183	112	71.17	+	0.00899
positive regulation of immune response (GO:0050778)	288	162	112	+	0.00949
regulation of growth (GO:0040008)	374	202	145.45	+	0.00951
negative regulation of biosynthetic process (GO:0009890)	853	414	331.73	+	0.00951
positive regulation of GTPase activity (GO:0043547)	216	128	84	+	0.00993
regulation of cell migration (GO:0030334)	499	258	194.06	+	0.01
cellular amino acid metabolic process (GO:0006520)	167	104	64.95	+	0.0103
positive regulation of organelle organization (GO:0010638)	361	195	140.39	+	0.0107
regulation of cell development (GO:0060284)	505	260	196.39	+	0.0108
response to bacterium (GO:0009617)	296	165	115.11	+	0.011
multi-organism reproductive process (GO:0044703)	474	246	184.34	+	0.0113
protein-containing complex assembly (GO:0065003)	668	332	259.78	+	0.0114
cellular response to nitrogen compound (GO:1901699)	272	154	105.78	+	0.0115
regulation of cytokine production (GO:0001817)	419	221	162.95	+	0.0115
regulation of nervous system development (GO:0051960)	489	253	190.17	+	0.0116
negative regulation of proteolysis (GO:0045861)	239	138	92.95	+	0.0117
regulation of peptide secretion (GO:0002791)	258	147	100.34	+	0.0123
amide transport (GO:0042886)	518	265	201.45	+	0.0123
nucleobase-containing compound biosynthetic process (GO:0034654)	912	437	354.67	+	0.0123
cell morphogenesis involved in differentiation (GO:0000904)	278	156	108.11	+	0.013
drug metabolic process (GO:0017144)	287	160	111.61	+	0.013
developmental process involved in reproduction (GO:0003006)	407	215	158.28	+	0.013
negative regulation of macromolecule biosynthetic process (GO:0010558)	810	393	315.01	+	0.0133
organic hydroxy compound metabolic process (GO:1901615)	198	118	77	+	0.0135
macromolecule methylation (GO:0043414)	157	98	61.06	+	0.0141
endomembrane system organization (GO:0010256)	192	115	74.67	+	0.0141
organonitrogen compound catabolic process (GO:1901565)	448	233	174.23	+	0.0142
gene expression (GO:0010467)	1364	628	530.45	+	0.0142
cellular homeostasis (GO:0019725)	394	209	153.23	+	0.0145
cellular nitrogen compound biosynthetic process (GO:0044271)	1224	569	476.01	+	0.0145
macromolecule glycosylation (GO:0043413)	128	83	49.78	+	0.0157
protein glycosylation (GO:0006486)	128	83	49.78	+	0.0158
negative regulation of apoptotic process (GO:0043066)	515	262	200.28	+	0.0176
negative regulation of programmed cell death (GO:0043069)	528	268	205.34	+	0.0176
response to endogenous stimulus (GO:0009719)	622	309	241.89	+	0.0176
leukocyte mediated immunity (GO:0002443)	86	61	33.45	+	0.0178
regulation of multi-organism process (GO:0043900)	260	146	101.11	+	0.0182
regulation of neurogenesis (GO:0050767)	411	215	159.84	+	0.0182
negative regulation of RNA metabolic process (GO:0051253)	746	363	290.12	+	0.0183
response to oxidative stress (GO:0006979)	180	108	70	+	0.0185
small molecule biosynthetic process (GO:0044283)	282	156	109.67	+	0.0194
organelle assembly (GO:0070925)	320	174	124.45	+	0.0194
ion homeostasis (GO:0050801)	351	188	136.5	+	0.0194
positive regulation of transcription by RNA polymerase II (GO:0045944)	740	360	287.78	+	0.0194
negative regulation of cellular macromolecule biosynthetic process (GO:2000113)	776	375	301.78	+	0.02
response to virus (GO:0009615)	148	92	57.56	+	0.0202
blood circulation (GO:0008015)	191	113	74.28	+	0.0202
organic cyclic compound catabolic process (GO:1901361)	191	113	74.28	+	0.0203
regulation of protein localization (GO:0032880)	546	275	212.34	+	0.0205
ncRNA processing (GO:0034470)	142	89	55.22	+	0.0206
circulatory system process (GO:0003013)	200	117	77.78	+	0.0208
reproductive system development (GO:0061458)	261	146	101.5	+	0.0216
cofactor metabolic process (GO:0051186)	236	134	91.78	+	0.0223
regulation of cellular component biogenesis (GO:0044087)	557	279	216.62	+	0.0227
regulation of endopeptidase activity (GO:0052548)	255	143	99.17	+	0.0229
cell-cell adhesion (GO:0098609)	238	135	92.56	+	0.0231
regulation of immune effector process (GO:0002697)	213	123	82.83	+	0.0232
histone modification (GO:0016570)	221	127	85.95	+	0.0232
aromatic compound catabolic process (GO:0019439)	174	104	67.67	+	0.0233
negative regulation of peptidase activity (GO:0010466)	174	104	67.67	+	0.0233
establishment of protein localization (GO:0045184)	537	270	208.84	+	0.0239
reproductive structure development (GO:0048608)	258	144	100.34	+	0.024
covalent chromatin modification (GO:0016569)	224	128	87.11	+	0.0245
regulation of blood vessel size (GO:0050880)	78	56	30.33	+	0.0254
import into cell (GO:0098657)	261	145	101.5	+	0.0254
cellular response to endogenous stimulus (GO:0071495)	559	279	217.39	+	0.0257
regulation of innate immune response (GO:0045088)	164	99	63.78	+	0.0262
secretion (GO:0046903)	246	138	95.67	+	0.0269
regulation of tube size (GO:0035150)	79	56	30.72	+	0.0273
heterocycle catabolic process (GO:0046700)	167	100	64.95	+	0.0287
peptide transport (GO:0015833)	504	254	196	+	0.0288
cation transport (GO:0006812)	506	255	196.78	+	0.0293
negative regulation of endopeptidase activity (GO:0010951)	161	97	62.61	+	0.0297
organophosphate biosynthetic process (GO:0090407)	243	136	94.5	+	0.0302
negative regulation of nucleic acid-templated transcription (GO:1903507)	699	339	271.84	+	0.0304
negative regulation of RNA biosynthetic process (GO:1902679)	699	339	271.84	+	0.0305
cellular response to cytokine stimulus (GO:0071345)	399	207	155.17	+	0.0307
central nervous system development (GO:0007417)	464	236	180.45	+	0.0322
negative regulation of developmental process (GO:0051093)	572	283	222.45	+	0.0324
regulation of cell size (GO:0008361)	99	66	38.5	+	0.0326
cellular nitrogen compound catabolic process (GO:0044270)	165	99	64.17	+	0.0329
heart development (GO:0007507)	327	174	127.17	+	0.033
response to organic cyclic compound (GO:0014070)	338	179	131.45	+	0.0331
regulation of cell growth (GO:0001558)	215	122	83.61	+	0.0348
protein modification by small protein conjugation or removal (GO:0070647)	447	228	173.84	+	0.0348
regulation of inflammatory response (GO:0050727)	200	115	77.78	+	0.036
vascular process in circulatory system (GO:0003018)	90	61	35	+	0.0362
monocarboxylic acid metabolic process (GO:0032787)	226	127	87.89	+	0.0363
regulation of plasma membrane bounded cell projection organization (GO:0120035)	324	172	126	+	0.0368
chromatin organization (GO:0006325)	337	178	131.06	+	0.0378
lipid biosynthetic process (GO:0008610)	239	133	92.95	+	0.0391
regulation of protein secretion (GO:0050708)	239	133	92.95	+	0.0392
enzyme linked receptor protein signaling pathway (GO:0007167)	318	169	123.67	+	0.0392
apoptotic process (GO:0006915)	329	174	127.95	+	0.0392
negative regulation of response to external stimulus (GO:0032102)	188	109	73.11	+	0.0394
cell death (GO:0008219)	367	191	142.72	+	0.0416
double-strand break repair (GO:0006302)	93	62	36.17	+	0.0417
organic acid transport (GO:0015849)	145	88	56.39	+	0.0423
glycerophospholipid metabolic process (GO:0006650)	145	88	56.39	+	0.0424
organelle localization (GO:0051640)	244	135	94.89	+	0.0425
inflammatory response (GO:0006954)	176	103	68.45	+	0.0432
regulation of cell projection organization (GO:0031344)	327	173	127.17	+	0.044
negative regulation of transcription, DNA-templated (GO:0045892)	680	328	264.45	+	0.045
regulation of developmental growth (GO:0048638)	194	111	75.45	+	0.0453
positive regulation of cytokine production (GO:0001819)	267	145	103.84	+	0.0454
multicellular organismal reproductive process (GO:0048609)	389	200	151.28	+	0.0467
immune system development (GO:0002520)	415	212	161.39	+	0.0473
axon development (GO:0061564)	181	105	70.39	+	0.0487
regulation of chromosome organization (GO:0033044)	207	117	80.5	+	0.0496
regulation of cell cycle process (GO:0010564)	371	192	144.28	+	0.0497
divalent inorganic cation transport (GO:0072511)	182	105	70.78	+	0.0499

## Sheet: Molecular Function
GO Term	Annotated Swine Genes	NONSYN Genes	Expected Genes	Over- or under-represented	FDR Adjusted P-value
binding (GO:0005488)	7828	4163	3044.28	+	3.5e-93
catalytic activity (GO:0003824)	3731	2081	1450.97	+	2.63e-44
protein binding (GO:0005515)	3959	2145	1539.64	+	1.66e-39
ion binding (GO:0043167)	3701	2011	1439.31	+	4.94e-37
metal ion binding (GO:0046872)	2142	1200	833.02	+	2.63e-23
cation binding (GO:0043169)	2186	1220	850.13	+	2.65e-23
organic cyclic compound binding (GO:0097159)	3718	1857	1445.92	+	2.63e-19
heterocyclic compound binding (GO:1901363)	3680	1835	1431.14	+	7.95e-19
catalytic activity, acting on a protein (GO:0140096)	1374	784	534.34	+	7.86e-16
anion binding (GO:0043168)	1927	1037	749.4	+	8.11e-16
hydrolase activity (GO:0016787)	1605	888	624.18	+	1.4e-15
transferase activity (GO:0016740)	1375	779	534.73	+	3.6e-15
enzyme binding (GO:0019899)	1219	689	474.06	+	4.58e-13
drug binding (GO:0008144)	1219	681	474.06	+	3.86e-12
small molecule binding (GO:0036094)	1801	939	700.4	+	1.13e-11
adenyl nucleotide binding (GO:0030554)	1121	621	435.95	+	1.61e-10
adenyl ribonucleotide binding (GO:0032559)	1115	617	433.62	+	2.4e-10
ATP binding (GO:0005524)	1080	597	420.01	+	6.37e-10
nucleoside phosphate binding (GO:1901265)	1565	813	608.62	+	1.13e-09
nucleotide binding (GO:0000166)	1565	813	608.62	+	1.19e-09
identical protein binding (GO:0042802)	1042	576	405.23	+	1.22e-09
carbohydrate derivative binding (GO:0097367)	1569	808	610.18	+	4.54e-09
nucleic acid binding (GO:0003676)	2150	1051	836.13	+	3.14e-08
transporter activity (GO:0005215)	688	395	267.56	+	1.05e-07
molecular function regulator (GO:0098772)	915	499	355.84	+	1.33e-07
transition metal ion binding (GO:0046914)	757	422	294.39	+	3.76e-07
ribonucleotide binding (GO:0032553)	1398	708	543.68	+	6.4e-07
purine nucleotide binding (GO:0017076)	1391	702	540.95	+	1.03e-06
signaling receptor binding (GO:0005102)	826	449	321.23	+	1.22e-06
transmembrane transporter activity (GO:0022857)	610	349	237.23	+	1.25e-06
purine ribonucleotide binding (GO:0032555)	1385	698	538.62	+	1.35e-06
calcium ion binding (GO:0005509)	483	285	187.84	+	2.99e-06
peptidase activity (GO:0008233)	449	269	174.61	+	3.25e-06
DNA binding (GO:0003677)	1176	600	457.34	+	4.23e-06
purine ribonucleoside triphosphate binding (GO:0035639)	1344	673	522.68	+	4.38e-06
peptidase activity, acting on L-amino acid peptides (GO:0070011)	433	257	168.39	+	9.1e-06
zinc ion binding (GO:0008270)	541	308	210.39	+	9.38e-06
oxidoreductase activity (GO:0016491)	545	308	211.95	+	1.81e-05
GTPase binding (GO:0051020)	281	180	109.28	+	2.3e-05
transferase activity, transferring phosphorus-containing groups (GO:0016772)	619	340	240.73	+	3.03e-05
carbohydrate binding (GO:0030246)	151	111	58.72	+	4.51e-05
cofactor binding (GO:0048037)	389	229	151.28	+	7.41e-05
cytoskeletal protein binding (GO:0008092)	543	301	211.17	+	7.43e-05
kinase activity (GO:0016301)	531	292	206.5	+	0.000165
ion transmembrane transporter activity (GO:0015075)	466	262	181.23	+	0.000168
coenzyme binding (GO:0050662)	219	143	85.17	+	0.000169
phospholipid binding (GO:0005543)	225	145	87.5	+	0.00021
phosphotransferase activity, alcohol group as acceptor (GO:0016773)	484	268	188.23	+	0.000275
guanyl-nucleotide exchange factor activity (GO:0005085)	137	99	53.28	+	0.000279
hydrolase activity, acting on ester bonds (GO:0016788)	447	250	173.84	+	0.000327
small GTPase binding (GO:0031267)	220	140	85.56	+	0.000575
lipid binding (GO:0008289)	370	212	143.89	+	0.000592
protein dimerization activity (GO:0046983)	760	389	295.56	+	0.000625
signaling receptor activity (GO:0038023)	1294	621	503.23	+	0.000705
Ras GTPase binding (GO:0017016)	214	136	83.22	+	0.000715
protein homodimerization activity (GO:0042803)	485	264	188.61	+	0.000747
molecular transducer activity (GO:0060089)	1316	626	511.79	+	0.0014
protein kinase activity (GO:0004672)	414	228	161	+	0.0017
endopeptidase activity (GO:0004175)	294	172	114.34	+	0.00176
inorganic molecular entity transmembrane transporter activity (GO:0015318)	436	236	169.56	+	0.00297
metallopeptidase activity (GO:0008237)	134	91	52.11	+	0.00301
phosphatidylinositol binding (GO:0035091)	146	97	56.78	+	0.00402
kinase binding (GO:0019900)	405	219	157.5	+	0.00569
transmembrane signaling receptor activity (GO:0004888)	1178	557	458.12	+	0.00624
actin binding (GO:0003779)	251	145	97.61	+	0.0102
enzyme regulator activity (GO:0030234)	491	255	190.95	+	0.0104
Ras guanyl-nucleotide exchange factor activity (GO:0005088)	92	66	35.78	+	0.0124
cation transmembrane transporter activity (GO:0008324)	337	184	131.06	+	0.0134
catalytic activity, acting on DNA (GO:0140097)	99	69	38.5	+	0.0136
ATPase activity, coupled (GO:0042623)	159	99	61.83	+	0.0141
transferase activity, transferring glycosyl groups (GO:0016757)	174	105	67.67	+	0.0232
sequence-specific DNA binding (GO:0043565)	719	350	279.62	+	0.0253
ATPase activity (GO:0016887)	205	119	79.72	+	0.0288
metalloendopeptidase activity (GO:0004222)	88	61	34.22	+	0.0314
transferase activity, transferring acyl groups (GO:0016746)	167	100	64.95	+	0.0357
protein-containing complex binding (GO:0044877)	518	260	201.45	+	0.0358
transcription regulator activity (GO:0140110)	813	388	316.17	+	0.0371
protein kinase binding (GO:0019901)	354	187	137.67	+	0.0375
oxidoreductase activity, acting on the CH-OH group of donors, NAD or NADP as acceptor (GO:0016616)	84	58	32.67	+	0.0432
microtubule binding (GO:0008017)	133	83	51.72	+	0.0444
lipase activity (GO:0016298)	75	53	29.17	+	0.0461

## Sheet: Cellular Component
GO Term	Annotated Swine Genes	NONSYN Genes	Expected Genes	Over- or under-represented	FDR Adjusted P-value
cell (GO:0005623)	9847	5165	3829.46	+	3.27e-129
cell part (GO:0044464)	9798	5136	3810.41	+	1.85e-127
intracellular (GO:0005622)	8183	4303	3182.34	+	5.24e-93
intracellular part (GO:0044424)	7740	4070	3010.06	+	1.38e-84
organelle (GO:0043226)	6858	3610	2667.05	+	3.62e-70
intracellular organelle (GO:0043229)	6663	3507	2591.22	+	3.95e-67
cytoplasm (GO:0005737)	5594	2978	2175.49	+	2.05e-56
membrane-bounded organelle (GO:0043227)	5985	3144	2327.54	+	2.19e-56
membrane (GO:0016020)	5874	3063	2284.38	+	6.08e-52
intracellular membrane-bounded organelle (GO:0043231)	5580	2911	2170.04	+	1.75e-48
cytoplasmic part (GO:0044444)	4572	2460	1778.03	+	2.76e-46
membrane part (GO:0044425)	4705	2478	1829.76	+	3.03e-41
intrinsic component of membrane (GO:0031224)	4068	2183	1582.03	+	4.96e-39
integral component of membrane (GO:0016021)	4022	2155	1564.14	+	4.14e-38
organelle part (GO:0044422)	4531	2375	1762.09	+	5.83e-38
intracellular organelle part (GO:0044446)	4357	2298	1694.42	+	9.13e-38
nucleus (GO:0005634)	3757	1917	1461.08	+	2.95e-24
plasma membrane (GO:0005886)	2719	1454	1057.41	+	2.41e-23
cell periphery (GO:0071944)	2797	1485	1087.74	+	5.16e-23
membrane-enclosed lumen (GO:0031974)	2462	1308	957.46	+	6.55e-20
intracellular organelle lumen (GO:0070013)	2462	1308	957.46	+	6.84e-20
organelle lumen (GO:0043233)	2462	1308	957.46	+	7.15e-20
nuclear part (GO:0044428)	2526	1329	982.35	+	3.84e-19
endomembrane system (GO:0012505)	1924	1053	748.24	+	1.69e-18
nuclear lumen (GO:0031981)	2276	1209	885.13	+	2.89e-18
non-membrane-bounded organelle (GO:0043228)	2294	1212	892.13	+	1.05e-17
intracellular non-membrane-bounded organelle (GO:0043232)	2293	1211	891.74	+	1.19e-17
cytosol (GO:0005829)	1913	1017	743.96	+	4.05e-15
nucleoplasm (GO:0005654)	1785	945	694.18	+	1.54e-13
plasma membrane part (GO:0044459)	1149	650	446.84	+	5.5e-13
extracellular region (GO:0005576)	1099	623	427.4	+	1.62e-12
cytoskeleton (GO:0005856)	1136	637	441.79	+	3.44e-12
protein-containing complex (GO:0032991)	2795	1371	1086.97	+	3.52e-12
extracellular region part (GO:0044421)	724	426	281.56	+	5.45e-10
cytoskeletal part (GO:0044430)	897	498	348.84	+	7.26e-09
vesicle (GO:0031982)	866	480	336.78	+	1.75e-08
intracellular vesicle (GO:0097708)	800	445	311.12	+	5.41e-08
cytoplasmic vesicle (GO:0031410)	797	443	309.95	+	6.03e-08
microtubule cytoskeleton (GO:0015630)	675	386	262.51	+	6.41e-08
cell projection (GO:0042995)	893	482	347.28	+	2.33e-07
extracellular space (GO:0005615)	535	314	208.06	+	3.35e-07
intrinsic component of plasma membrane (GO:0031226)	534	313	207.67	+	3.95e-07
plasma membrane bounded cell projection (GO:0120025)	882	474	343.01	+	4.35e-07
Golgi apparatus (GO:0005794)	685	380	266.39	+	1.12e-06
integral component of plasma membrane (GO:0005887)	499	292	194.06	+	1.25e-06
cell surface (GO:0009986)	394	241	153.23	+	1.55e-06
nucleolus (GO:0005730)	508	292	197.56	+	4.34e-06
endoplasmic reticulum (GO:0005783)	749	401	291.28	+	8e-06
mitochondrion (GO:0005739)	786	413	305.67	+	2.27e-05
nucleoplasm part (GO:0044451)	665	356	258.62	+	3.66e-05
cell junction (GO:0030054)	457	258	177.73	+	6.94e-05
plasma membrane region (GO:0098590)	497	275	193.28	+	8.98e-05
microtubule organizing center (GO:0005815)	430	242	167.23	+	0.000147
nuclear body (GO:0016604)	475	262	184.73	+	0.000206
organelle membrane (GO:0031090)	960	479	373.34	+	0.000212
plasma membrane bounded cell projection part (GO:0120038)	573	304	222.84	+	0.000371
cell projection part (GO:0044463)	573	304	222.84	+	0.000377
whole membrane (GO:0098805)	497	269	193.28	+	0.000416
bounding membrane of organelle (GO:0098588)	600	315	233.34	+	0.000455
chromosome (GO:0005694)	558	291	217	+	0.00145
supramolecular polymer (GO:0099081)	411	224	159.84	+	0.00149
organelle subcompartment (GO:0031984)	593	306	230.62	+	0.00163
spindle (GO:0005819)	176	112	68.45	+	0.00176
supramolecular complex (GO:0099080)	412	224	160.23	+	0.00176
supramolecular fiber (GO:0099512)	409	222	159.06	+	0.00193
polymeric cytoskeletal fiber (GO:0099513)	309	172	120.17	+	0.00447
extracellular matrix (GO:0031012)	206	123	80.11	+	0.00492
cilium (GO:0005929)	306	170	119	+	0.00595
endosome (GO:0005768)	378	201	147	+	0.00881
centrosome (GO:0005813)	321	175	124.84	+	0.00935
microtubule organizing center part (GO:0044450)	101	69	39.28	+	0.0094
neuron part (GO:0097458)	679	334	264.06	+	0.00951
chromosomal region (GO:0098687)	165	101	64.17	+	0.00986
lytic vacuole (GO:0000323)	195	115	75.83	+	0.00994
chromosomal part (GO:0044427)	509	259	197.95	+	0.01
lysosome (GO:0005764)	194	114	75.45	+	0.0119
vacuole (GO:0005773)	250	140	97.22	+	0.0136
external side of plasma membrane (GO:0009897)	149	92	57.95	+	0.014
endoplasmic reticulum part (GO:0044432)	392	204	152.45	+	0.0157
synapse (GO:0045202)	544	271	211.56	+	0.018
receptor complex (GO:0043235)	198	114	77	+	0.0193
membrane protein complex (GO:0098796)	648	315	252	+	0.023
anchoring junction (GO:0070161)	155	93	60.28	+	0.0262
apical part of cell (GO:0045177)	178	103	69.22	+	0.032
plasma membrane protein complex (GO:0098797)	324	170	126	+	0.0328
basement membrane (GO:0005604)	45	36	17.5	+	0.0329
centriole (GO:0005814)	73	51	28.39	+	0.033
ciliary part (GO:0044441)	231	127	89.84	+	0.0376
cell-cell junction (GO:0005911)	244	133	94.89	+	0.0397
Golgi apparatus part (GO:0044431)	308	161	119.78	+	0.0473
