# Supplementary material for: Porcine single nucleotide polymorphisms and their functional effect: an update
Source: BMC Res Notes. 2018 Dec 4;11:860. doi: 10.1186/s13104-018-3973-6 (PMC6280461; doi:10.1186/s13104-018-3973-6)
Supplement: Supplementary file 4 — Additional file 4: Table S4. Significantly enriched gene ontology (GO) terms in the set of genes containing synonymous variants. [file 13104_2018_3973_MOESM4_ESM.xlsx]

## Sheet: Biological Process
GO Term	Annotated Swine Genes	NONSYN Genes	Expected Genes	Over- or under-represented	FDR Adjusted P-value
biological regulation (GO:0065007)	7476	5174	3666.07	+	3.73e-126
regulation of biological process (GO:0050789)	7050	4882	3457.17	+	5.24e-115
regulation of cellular process (GO:0050794)	6631	4568	3251.7	+	7.63e-101
metabolic process (GO:0008152)	5450	3829	2672.57	+	1.24e-85
organic substance metabolic process (GO:0071704)	4945	3522	2424.92	+	2.02e-81
primary metabolic process (GO:0044238)	4704	3352	2306.74	+	2.57e-76
cellular metabolic process (GO:0044237)	4570	3231	2241.03	+	6.62e-70
nitrogen compound metabolic process (GO:0006807)	4313	3069	2115	+	1.95e-67
macromolecule metabolic process (GO:0043170)	3846	2739	1886	+	2.48e-58
positive regulation of biological process (GO:0048518)	3429	2474	1681.51	+	1.21e-54
regulation of metabolic process (GO:0019222)	3752	2657	1839.9	+	1.29e-54
response to stimulus (GO:0050896)	4703	3148	2306.25	+	2.6e-50
regulation of cellular metabolic process (GO:0031323)	3508	2482	1720.25	+	5.51e-50
regulation of macromolecule metabolic process (GO:0060255)	3493	2469	1712.89	+	2.17e-49
regulation of primary metabolic process (GO:0080090)	3425	2418	1679.55	+	7.12e-48
positive regulation of cellular process (GO:0048522)	3047	2202	1494.18	+	8.24e-48
cellular component organization or biogenesis (GO:0071840)	2781	2040	1363.74	+	1.14e-46
regulation of nitrogen compound metabolic process (GO:0051171)	3357	2369	1646.2	+	1.32e-46
localization (GO:0051179)	2853	2080	1399.05	+	1.54e-46
organonitrogen compound metabolic process (GO:1901564)	3045	2186	1493.2	+	4.94e-46
cellular component organization (GO:0016043)	2724	1998	1335.79	+	1.26e-45
cellular macromolecule metabolic process (GO:0044260)	3093	2209	1516.74	+	1.85e-45
developmental process (GO:0032502)	2896	2089	1420.14	+	1.29e-44
anatomical structure development (GO:0048856)	2774	2003	1360.31	+	1.35e-42
cellular response to stimulus (GO:0051716)	3593	2463	1761.93	+	4.21e-42
negative regulation of biological process (GO:0048519)	3003	2129	1472.61	+	5.68e-42
multicellular organism development (GO:0007275)	2538	1839	1244.58	+	3.82e-39
multicellular organismal process (GO:0032501)	4027	2673	1974.76	+	9.37e-39
negative regulation of cellular process (GO:0048523)	2719	1930	1333.34	+	1.49e-37
system development (GO:0048731)	2314	1687	1134.74	+	2.03e-36
protein metabolic process (GO:0019538)	2484	1780	1218.1	+	1.04e-35
regulation of biological quality (GO:0065008)	2139	1566	1048.92	+	4.97e-34
establishment of localization (GO:0051234)	2171	1580	1064.61	+	1.85e-33
transport (GO:0006810)	2080	1521	1019.99	+	9.37e-33
regulation of response to stimulus (GO:0048583)	2343	1668	1148.96	+	4.28e-32
positive regulation of metabolic process (GO:0009893)	2086	1518	1022.93	+	4.99e-32
regulation of gene expression (GO:0010468)	2418	1700	1185.74	+	8.34e-31
cell communication (GO:0007154)	2808	1914	1376.98	+	4.73e-30
positive regulation of macromolecule metabolic process (GO:0010604)	1943	1417	952.81	+	6.73e-30
regulation of cellular biosynthetic process (GO:0031326)	2304	1621	1129.83	+	2.6e-29
regulation of biosynthetic process (GO:0009889)	2338	1639	1146.51	+	3.68e-29
positive regulation of cellular metabolic process (GO:0031325)	1920	1395	941.53	+	6.96e-29
regulation of multicellular organismal process (GO:0051239)	1837	1344	900.83	+	1.39e-28
regulation of signaling (GO:0023051)	2091	1491	1025.38	+	1.61e-28
macromolecule modification (GO:0043412)	1770	1304	867.97	+	1.7e-28
signaling (GO:0023052)	2741	1860	1344.13	+	2.32e-28
regulation of nucleobase-containing compound metabolic process (GO:0019219)	2266	1590	1111.2	+	2.42e-28
cellular developmental process (GO:0048869)	1895	1372	929.27	+	6.31e-28
regulation of cell communication (GO:0010646)	2075	1476	1017.54	+	7.72e-28
positive regulation of nitrogen compound metabolic process (GO:0051173)	1851	1345	907.69	+	8.26e-28
cellular protein metabolic process (GO:0044267)	2007	1436	984.19	+	8.84e-28
regulation of macromolecule biosynthetic process (GO:0010556)	2239	1568	1097.96	+	1.32e-27
regulation of cellular macromolecule biosynthetic process (GO:2000112)	2146	1512	1052.35	+	2.6e-27
animal organ development (GO:0048513)	1717	1260	841.98	+	4.82e-27
cell differentiation (GO:0030154)	1838	1329	901.32	+	8.47e-27
protein modification process (GO:0036211)	1656	1220	812.07	+	1.64e-26
cellular protein modification process (GO:0006464)	1656	1220	812.07	+	1.67e-26
signal transduction (GO:0007165)	2597	1756	1273.51	+	4.98e-26
organic cyclic compound metabolic process (GO:1901360)	1995	1408	978.31	+	1.83e-25
cellular nitrogen compound metabolic process (GO:0034641)	2168	1507	1063.14	+	2.02e-25
organelle organization (GO:0006996)	1618	1188	793.43	+	2.09e-25
regulation of RNA metabolic process (GO:0051252)	2093	1463	1026.36	+	2.7e-25
biosynthetic process (GO:0009058)	1842	1317	903.28	+	3.61e-25
regulation of signal transduction (GO:0009966)	1874	1331	918.97	+	1.19e-24
regulation of cellular component organization (GO:0051128)	1410	1055	691.43	+	2.94e-24
regulation of localization (GO:0032879)	1544	1133	757.15	+	5.02e-24
regulation of transcription, DNA-templated (GO:0006355)	1919	1351	941.04	+	5.09e-24
organic substance biosynthetic process (GO:1901576)	1789	1276	877.29	+	5.4e-24
regulation of RNA biosynthetic process (GO:2001141)	1972	1381	967.03	+	6.04e-24
regulation of nucleic acid-templated transcription (GO:1903506)	1968	1378	965.07	+	6.67e-24
cellular aromatic compound metabolic process (GO:0006725)	1896	1336	929.76	+	7.52e-24
cellular biosynthetic process (GO:0044249)	1743	1247	854.73	+	8.32e-24
heterocycle metabolic process (GO:0046483)	1861	1312	912.6	+	1.94e-23
regulation of molecular function (GO:0065009)	1915	1339	939.08	+	5.44e-23
regulation of developmental process (GO:0050793)	1499	1095	735.08	+	1.13e-22
nucleobase-containing compound metabolic process (GO:0006139)	1784	1259	874.84	+	1.99e-22
regulation of protein metabolic process (GO:0051246)	1654	1183	811.09	+	2.06e-22
response to stress (GO:0006950)	1542	1111	756.16	+	1.26e-21
regulation of cellular protein metabolic process (GO:0032268)	1538	1107	754.2	+	1.71e-21
negative regulation of metabolic process (GO:0009892)	1649	1166	808.63	+	8.07e-21
anatomical structure morphogenesis (GO:0009653)	1265	932	620.33	+	8.5e-20
regulation of catalytic activity (GO:0050790)	1315	956	644.85	+	4.39e-19
negative regulation of macromolecule metabolic process (GO:0010605)	1506	1061	738.51	+	2.25e-18
negative regulation of cellular metabolic process (GO:0031324)	1498	1056	734.59	+	2.26e-18
phosphorus metabolic process (GO:0006793)	1239	904	607.58	+	2.68e-18
phosphate-containing compound metabolic process (GO:0006796)	1227	895	601.7	+	4.37e-18
nucleic acid metabolic process (GO:0090304)	1476	1040	723.8	+	5.08e-18
response to organic substance (GO:0010033)	1317	947	645.83	+	5.2e-18
positive regulation of cellular biosynthetic process (GO:0031328)	1184	868	580.61	+	6.62e-18
positive regulation of biosynthetic process (GO:0009891)	1201	877	588.95	+	8.67e-18
positive regulation of gene expression (GO:0010628)	1196	874	586.49	+	9.07e-18
nervous system development (GO:0007399)	1145	844	561.48	+	9.1e-18
positive regulation of response to stimulus (GO:0048584)	1180	864	578.65	+	1.07e-17
regulation of multicellular organismal development (GO:2000026)	1159	850	568.35	+	1.65e-17
positive regulation of nucleobase-containing compound metabolic process (GO:0045935)	1151	843	564.43	+	3.02e-17
regulation of transcription by RNA polymerase II (GO:0006357)	1175	856	576.2	+	3.89e-17
macromolecule localization (GO:0033036)	1089	805	534.02	+	3.94e-17
regulation of protein modification process (GO:0031399)	1092	806	535.49	+	4.3e-17
cellular response to chemical stimulus (GO:0070887)	1368	967	670.84	+	6.71e-17
cellular localization (GO:0051641)	1059	785	519.31	+	6.89e-17
positive regulation of macromolecule biosynthetic process (GO:0010557)	1141	832	559.52	+	9.38e-17
negative regulation of nitrogen compound metabolic process (GO:0051172)	1395	977	684.08	+	2.65e-16
positive regulation of multicellular organismal process (GO:0051240)	1043	770	511.47	+	2.85e-16
regulation of intracellular signal transduction (GO:1902531)	1005	746	492.83	+	3.98e-16
cellular component biogenesis (GO:0044085)	1198	857	587.47	+	9.45e-16
regulation of phosphorus metabolic process (GO:0051174)	1031	758	505.58	+	1.06e-15
homeostatic process (GO:0042592)	850	649	416.82	+	1.11e-15
regulation of phosphate metabolic process (GO:0019220)	1030	757	505.09	+	1.25e-15
tissue development (GO:0009888)	989	731	484.98	+	1.99e-15
positive regulation of RNA metabolic process (GO:0051254)	1044	761	511.96	+	3.48e-15
positive regulation of molecular function (GO:0044093)	975	720	478.12	+	3.71e-15
response to external stimulus (GO:0009605)	971	717	476.16	+	4.06e-15
macromolecule biosynthetic process (GO:0009059)	1262	888	618.86	+	4.23e-15
positive regulation of signaling (GO:0023056)	960	710	470.76	+	4.4e-15
organic substance transport (GO:0071702)	893	668	437.91	+	8.65e-15
positive regulation of cell communication (GO:0010647)	955	705	468.31	+	8.7e-15
cellular component assembly (GO:0022607)	1130	808	554.13	+	9.81e-15
positive regulation of nucleic acid-templated transcription (GO:1903508)	1001	731	490.87	+	1.14e-14
positive regulation of RNA biosynthetic process (GO:1902680)	1001	731	490.87	+	1.15e-14
cellular macromolecule biosynthetic process (GO:0034645)	1244	873	610.03	+	1.22e-14
positive regulation of transcription, DNA-templated (GO:0045893)	954	701	467.82	+	1.89e-14
regulation of transport (GO:0051049)	984	718	482.53	+	2.37e-14
regulation of cell differentiation (GO:0045595)	1013	735	496.75	+	2.38e-14
cell surface receptor signaling pathway (GO:0007166)	979	715	480.08	+	2.5e-14
cellular response to organic substance (GO:0071310)	1068	767	523.72	+	3.02e-14
response to chemical (GO:0042221)	2522	1584	1236.74	+	3.16e-14
cell development (GO:0048468)	915	675	448.7	+	3.77e-14
positive regulation of protein metabolic process (GO:0051247)	954	694	467.82	+	1.17e-13
positive regulation of signal transduction (GO:0009967)	882	649	432.51	+	2.15e-13
positive regulation of developmental process (GO:0051094)	818	610	401.13	+	2.52e-13
cellular nitrogen compound biosynthetic process (GO:0044271)	1224	848	600.22	+	3.02e-13
positive regulation of cellular protein metabolic process (GO:0032270)	891	653	436.93	+	3.37e-13
regulation of phosphorylation (GO:0042325)	907	662	444.77	+	3.52e-13
neurogenesis (GO:0022008)	877	643	430.06	+	5.08e-13
phosphorylation (GO:0016310)	738	559	361.9	+	5.7e-13
organic cyclic compound biosynthetic process (GO:1901362)	1014	719	497.24	+	1.76e-12
small molecule metabolic process (GO:0044281)	918	662	450.17	+	1.93e-12
transmembrane transport (GO:0055085)	792	587	388.38	+	2.11e-12
protein localization (GO:0008104)	893	647	437.91	+	2.17e-12
regulation of organelle organization (GO:0033043)	716	541	351.11	+	2.4e-12
regulation of protein phosphorylation (GO:0001932)	841	615	412.41	+	2.56e-12
regulation of cell death (GO:0010941)	880	637	431.53	+	3.37e-12
intracellular signal transduction (GO:0035556)	784	580	384.46	+	3.72e-12
generation of neurons (GO:0048699)	807	593	395.74	+	3.98e-12
immune system process (GO:0002376)	1007	711	493.81	+	4.43e-12
heterocycle biosynthetic process (GO:0018130)	953	679	467.33	+	4.52e-12
positive regulation of catalytic activity (GO:0043085)	766	568	375.63	+	4.88e-12
aromatic compound biosynthetic process (GO:0019438)	957	680	469.29	+	6.02e-12
RNA metabolic process (GO:0016070)	1154	794	565.9	+	6.92e-12
negative regulation of response to stimulus (GO:0048585)	921	658	451.64	+	7.71e-12
nucleobase-containing compound biosynthetic process (GO:0034654)	912	652	447.23	+	9.03e-12
regulation of anatomical structure morphogenesis (GO:0022603)	577	451	282.95	+	1.03e-11
gene expression (GO:0010467)	1364	911	668.88	+	1.27e-11
multi-organism process (GO:0051704)	1047	729	513.43	+	1.28e-11
positive regulation of protein modification process (GO:0031401)	698	523	342.28	+	1.35e-11
negative regulation of gene expression (GO:0010629)	928	659	455.07	+	1.59e-11
ion transport (GO:0006811)	803	585	393.77	+	1.7e-11
cellular response to stress (GO:0033554)	776	568	380.53	+	2.18e-11
catabolic process (GO:0009056)	857	614	420.25	+	3.98e-11
regulation of cell proliferation (GO:0042127)	897	637	439.87	+	4.12e-11
positive regulation of cellular component organization (GO:0051130)	678	507	332.48	+	4.77e-11
positive regulation of phosphate metabolic process (GO:0045937)	626	474	306.98	+	7.4e-11
tube development (GO:0035295)	551	428	270.2	+	7.42e-11
positive regulation of phosphorus metabolic process (GO:0010562)	626	474	306.98	+	7.45e-11
negative regulation of signaling (GO:0023057)	742	542	363.86	+	9.38e-11
regulation of response to stress (GO:0080134)	760	553	372.69	+	1.03e-10
negative regulation of cell communication (GO:0010648)	739	540	362.39	+	1.04e-10
regulation of hydrolase activity (GO:0051336)	729	533	357.49	+	1.42e-10
regulation of apoptotic process (GO:0042981)	809	580	396.72	+	1.42e-10
regulation of programmed cell death (GO:0043067)	821	587	402.6	+	1.56e-10
establishment of localization in cell (GO:0051649)	698	513	342.28	+	1.97e-10
protein phosphorylation (GO:0006468)	555	427	272.16	+	2.06e-10
movement of cell or subcellular component (GO:0006928)	717	524	351.6	+	2.24e-10
organonitrogen compound biosynthetic process (GO:1901566)	740	536	362.88	+	3.48e-10
circulatory system development (GO:0072359)	529	409	259.41	+	3.83e-10
lipid metabolic process (GO:0006629)	604	454	296.19	+	4.62e-10
nitrogen compound transport (GO:0071705)	670	493	328.55	+	5.38e-10
positive regulation of transcription by RNA polymerase II (GO:0045944)	740	534	362.88	+	6.23e-10
anatomical structure formation involved in morphogenesis (GO:0048646)	538	412	263.82	+	6.64e-10
cellular catabolic process (GO:0044248)	741	533	363.37	+	7.78e-10
positive regulation of phosphorylation (GO:0042327)	588	442	288.34	+	7.85e-10
positive regulation of cell differentiation (GO:0045597)	547	417	268.24	+	8.99e-10
negative regulation of signal transduction (GO:0009968)	698	507	342.28	+	9.54e-10
negative regulation of cellular biosynthetic process (GO:0031327)	838	588	410.94	+	1.24e-09
cytoskeleton organization (GO:0007010)	573	430	280.99	+	1.73e-09
epithelium development (GO:0060429)	630	464	308.94	+	1.89e-09
chemical homeostasis (GO:0048878)	520	397	255	+	2.03e-09
positive regulation of intracellular signal transduction (GO:1902533)	572	429	280.5	+	2.04e-09
negative regulation of biosynthetic process (GO:0009890)	853	595	418.29	+	2.04e-09
cell projection organization (GO:0030030)	543	411	266.28	+	2.28e-09
cellular protein localization (GO:0034613)	654	477	320.71	+	2.46e-09
positive regulation of protein phosphorylation (GO:0001934)	565	424	277.06	+	2.47e-09
cellular macromolecule localization (GO:0070727)	658	479	322.67	+	2.74e-09
organic substance catabolic process (GO:1901575)	748	532	366.8	+	2.79e-09
negative regulation of nucleobase-containing compound metabolic process (GO:0045934)	824	576	404.07	+	3.1e-09
regulation of immune system process (GO:0002682)	757	536	371.22	+	4.18e-09
regulation of cell cycle (GO:0051726)	589	436	288.83	+	4.2e-09
plasma membrane bounded cell projection organization (GO:0120036)	537	405	263.33	+	4.32e-09
animal organ morphogenesis (GO:0009887)	617	452	302.56	+	5.17e-09
carbohydrate derivative metabolic process (GO:1901135)	549	411	269.22	+	5.19e-09
vesicle-mediated transport (GO:0016192)	578	428	283.44	+	6.79e-09
negative regulation of cellular macromolecule biosynthetic process (GO:2000113)	776	544	380.53	+	7.72e-09
negative regulation of macromolecule biosynthetic process (GO:0010558)	810	564	397.21	+	7.9e-09
protein-containing complex subunit organization (GO:0043933)	767	538	376.12	+	9.02e-09
intracellular transport (GO:0046907)	564	417	276.57	+	1.24e-08
embryo development (GO:0009790)	650	468	318.75	+	1.27e-08
response to oxygen-containing compound (GO:1901700)	625	453	306.49	+	1.41e-08
locomotion (GO:0040011)	624	452	306	+	1.67e-08
regulation of cellular component movement (GO:0051270)	570	419	279.52	+	1.81e-08
regulation of cellular component biogenesis (GO:0044087)	557	411	273.14	+	1.86e-08
negative regulation of protein metabolic process (GO:0051248)	684	486	335.42	+	2.03e-08
organic acid metabolic process (GO:0006082)	491	371	240.78	+	2.29e-08
neuron differentiation (GO:0030182)	525	391	257.45	+	2.38e-08
negative regulation of RNA metabolic process (GO:0051253)	746	521	365.82	+	2.81e-08
regulation of locomotion (GO:0040012)	576	420	282.46	+	3.88e-08
negative regulation of cellular protein metabolic process (GO:0032269)	648	462	317.77	+	4.52e-08
response to abiotic stimulus (GO:0009628)	526	389	257.94	+	4.59e-08
proteolysis (GO:0006508)	698	489	342.28	+	7.07e-08
oxoacid metabolic process (GO:0043436)	480	360	235.38	+	7.09e-08
regulation of transferase activity (GO:0051338)	544	398	266.77	+	7.74e-08
negative regulation of transcription, DNA-templated (GO:0045892)	680	478	333.46	+	8e-08
negative regulation of multicellular organismal process (GO:0051241)	716	499	351.11	+	8.67e-08
central nervous system development (GO:0007417)	464	349	227.54	+	9.77e-08
regulation of cell development (GO:0060284)	505	374	247.64	+	1.01e-07
response to endogenous stimulus (GO:0009719)	622	443	305.02	+	1.05e-07
negative regulation of cell death (GO:0060548)	567	410	278.04	+	1.18e-07
carboxylic acid metabolic process (GO:0019752)	452	341	221.65	+	1.23e-07
regulation of cell motility (GO:2000145)	523	383	256.47	+	1.39e-07
negative regulation of molecular function (GO:0044092)	654	460	320.71	+	1.54e-07
heart development (GO:0007507)	327	263	160.35	+	1.55e-07
peptidyl-amino acid modification (GO:0018193)	480	357	235.38	+	1.59e-07
RNA biosynthetic process (GO:0032774)	696	484	341.3	+	1.6e-07
negative regulation of RNA biosynthetic process (GO:1902679)	699	486	342.77	+	1.69e-07
negative regulation of nucleic acid-templated transcription (GO:1903507)	699	486	342.77	+	1.69e-07
regulation of MAPK cascade (GO:0043408)	431	327	211.35	+	1.73e-07
regulation of cellular localization (GO:0060341)	483	358	236.85	+	1.74e-07
transcription, DNA-templated (GO:0006351)	692	481	339.34	+	2.05e-07
nucleic acid-templated transcription (GO:0097659)	693	481	339.83	+	2.09e-07
regulation of protein localization (GO:0032880)	546	395	267.75	+	2.1e-07
regulation of cell migration (GO:0030334)	499	367	244.7	+	2.23e-07
protein-containing complex assembly (GO:0065003)	668	466	327.57	+	2.46e-07
tube morphogenesis (GO:0035239)	414	315	203.02	+	2.83e-07
cellular homeostasis (GO:0019725)	394	301	193.21	+	4.22e-07
regulation of kinase activity (GO:0043549)	486	357	238.32	+	4.23e-07
regulation of secretion (GO:0051046)	422	318	206.94	+	4.6e-07
cellular lipid metabolic process (GO:0044255)	457	338	224.1	+	6.04e-07
cellular response to endogenous stimulus (GO:0071495)	559	398	274.12	+	6.32e-07
ion transmembrane transport (GO:0034220)	537	385	263.33	+	6.38e-07
positive regulation of transport (GO:0051050)	501	363	245.68	+	7.83e-07
cell migration (GO:0016477)	457	336	224.1	+	9.14e-07
head development (GO:0060322)	392	297	192.23	+	9.34e-07
amide transport (GO:0042886)	518	372	254.02	+	1.01e-06
DNA metabolic process (GO:0006259)	376	287	184.38	+	1.02e-06
neuron development (GO:0048666)	425	316	208.41	+	1.17e-06
cell motility (GO:0048870)	514	369	252.05	+	1.32e-06
localization of cell (GO:0051674)	514	369	252.05	+	1.33e-06
cellular component morphogenesis (GO:0032989)	404	303	198.11	+	1.37e-06
reproduction (GO:0000003)	700	476	343.27	+	1.56e-06
reproductive process (GO:0022414)	699	475	342.77	+	1.8e-06
organophosphate metabolic process (GO:0019637)	476	345	233.42	+	1.86e-06
regulation of protein kinase activity (GO:0045859)	448	328	219.69	+	1.87e-06
regulation of secretion by cell (GO:1903530)	395	296	193.7	+	1.92e-06
negative regulation of apoptotic process (GO:0043066)	515	368	252.55	+	1.95e-06
anion transport (GO:0006820)	310	244	152.02	+	1.96e-06
carbohydrate derivative biosynthetic process (GO:1901137)	316	248	154.96	+	1.97e-06
negative regulation of programmed cell death (GO:0043069)	528	375	258.92	+	2.21e-06
immune response (GO:0006955)	458	333	224.59	+	2.44e-06
chromosome organization (GO:0051276)	510	364	250.09	+	2.48e-06
regulation of neurogenesis (GO:0050767)	411	305	201.55	+	2.53e-06
regulation of nervous system development (GO:0051960)	489	351	239.8	+	2.56e-06
response to biotic stimulus (GO:0009607)	482	347	236.36	+	2.57e-06
positive regulation of hydrolase activity (GO:0051345)	393	294	192.72	+	2.67e-06
regulation of cell projection organization (GO:0031344)	327	253	160.35	+	2.97e-06
peptide transport (GO:0015833)	504	359	247.15	+	3.07e-06
tissue morphogenesis (GO:0048729)	393	293	192.72	+	3.26e-06
regulation of plasma membrane bounded cell projection organization (GO:0120035)	324	251	158.88	+	3.29e-06
positive regulation of cell proliferation (GO:0008284)	521	368	255.49	+	3.85e-06
import into cell (GO:0098657)	261	211	127.99	+	4.09e-06
cell proliferation (GO:0008283)	318	246	155.94	+	4.17e-06
regulation of immune response (GO:0050776)	415	305	203.51	+	4.19e-06
neuron projection development (GO:0031175)	332	255	162.81	+	4.39e-06
ion homeostasis (GO:0050801)	351	266	172.12	+	4.46e-06
establishment of protein localization (GO:0045184)	537	377	263.33	+	4.56e-06
negative regulation of transcription by RNA polymerase II (GO:0000122)	492	350	241.27	+	4.73e-06
biological adhesion (GO:0022610)	413	303	202.53	+	4.81e-06
regulation of growth (GO:0040008)	374	280	183.4	+	4.96e-06
regulation of catabolic process (GO:0009894)	457	329	224.1	+	4.98e-06
response to external biotic stimulus (GO:0043207)	454	327	222.63	+	5.54e-06
defense response (GO:0006952)	507	358	248.62	+	5.6e-06
cell morphogenesis (GO:0000902)	359	270	176.05	+	5.7e-06
positive regulation of organelle organization (GO:0010638)	361	271	177.03	+	6.07e-06
negative regulation of cellular component organization (GO:0051129)	396	292	194.19	+	6.39e-06
positive regulation of MAPK cascade (GO:0043410)	303	235	148.58	+	7.02e-06
response to other organism (GO:0051707)	451	324	221.16	+	7.43e-06
embryonic morphogenesis (GO:0048598)	402	295	197.13	+	7.58e-06
positive regulation of immune system process (GO:0002684)	490	347	240.29	+	7.64e-06
cellular chemical homeostasis (GO:0055082)	306	237	150.06	+	7.76e-06
cell adhesion (GO:0007155)	406	297	199.09	+	8.45e-06
regulation of response to external stimulus (GO:0032101)	443	319	217.24	+	8.73e-06
immune system development (GO:0002520)	415	302	203.51	+	8.9e-06
brain development (GO:0007420)	355	266	174.08	+	9.2e-06
embryo development ending in birth or egg hatching (GO:0009792)	434	313	212.82	+	1.01e-05
negative regulation of developmental process (GO:0051093)	572	393	280.5	+	1.11e-05
regulation of anatomical structure size (GO:0090066)	275	216	134.85	+	1.14e-05
chordate embryonic development (GO:0043009)	425	307	208.41	+	1.16e-05
positive regulation of transferase activity (GO:0051347)	363	270	178.01	+	1.18e-05
protein transport (GO:0015031)	486	343	238.32	+	1.18e-05
negative regulation of catalytic activity (GO:0043086)	469	332	229.99	+	1.37e-05
regulation of cellular catabolic process (GO:0031329)	389	285	190.76	+	1.38e-05
actin filament-based process (GO:0030029)	299	230	146.62	+	1.44e-05
cellular response to DNA damage stimulus (GO:0006974)	377	277	184.87	+	1.46e-05
regulation of cell cycle process (GO:0010564)	371	274	181.93	+	1.49e-05
cation transport (GO:0006812)	506	353	248.13	+	1.54e-05
response to nitrogen compound (GO:1901698)	420	302	205.96	+	1.79e-05
oxidation-reduction process (GO:0055114)	676	450	331.5	+	1.94e-05
cellular response to oxygen-containing compound (GO:1901701)	441	314	216.26	+	2.08e-05
regulation of cytokine production (GO:0001817)	419	301	205.47	+	2.09e-05
regulation of cell morphogenesis (GO:0022604)	241	193	118.18	+	2.25e-05
response to drug (GO:0042493)	358	264	175.56	+	2.26e-05
hematopoietic or lymphoid organ development (GO:0048534)	400	289	196.15	+	2.26e-05
positive regulation of cell development (GO:0010720)	268	209	131.42	+	2.65e-05
sensory organ development (GO:0007423)	350	259	171.63	+	2.65e-05
developmental process involved in reproduction (GO:0003006)	407	293	199.58	+	2.7e-05
enzyme linked receptor protein signaling pathway (GO:0007167)	318	239	155.94	+	2.74e-05
response to organic cyclic compound (GO:0014070)	338	251	165.75	+	2.77e-05
negative regulation of protein modification process (GO:0031400)	366	268	179.48	+	2.81e-05
response to cytokine (GO:0034097)	439	311	215.28	+	2.83e-05
cell-cell signaling (GO:0007267)	334	249	163.79	+	2.96e-05
cell cycle (GO:0007049)	505	350	247.64	+	2.96e-05
behavior (GO:0007610)	358	263	175.56	+	3.3e-05
cardiovascular system development (GO:0072358)	332	247	162.81	+	3.4e-05
inorganic ion homeostasis (GO:0098771)	310	233	152.02	+	3.9e-05
endocytosis (GO:0006897)	234	186	114.75	+	4.23e-05
regulation of cellular response to stress (GO:0080135)	375	272	183.89	+	4.36e-05
organic anion transport (GO:0015711)	235	187	115.24	+	4.39e-05
morphogenesis of an epithelium (GO:0002009)	314	235	153.98	+	4.4e-05
positive regulation of kinase activity (GO:0033674)	321	239	157.41	+	4.48e-05
regulation of establishment of protein localization (GO:0070201)	378	273	185.36	+	4.69e-05
regulation of cell adhesion (GO:0030155)	401	287	196.64	+	4.81e-05
vasculature development (GO:0001944)	324	241	158.88	+	4.86e-05
organonitrogen compound catabolic process (GO:1901565)	448	314	219.69	+	4.9e-05
cellular ion homeostasis (GO:0006873)	264	204	129.46	+	5.43e-05
cation homeostasis (GO:0055080)	304	228	149.08	+	5.92e-05
negative regulation of phosphate metabolic process (GO:0045936)	352	257	172.61	+	6.04e-05
negative regulation of phosphorus metabolic process (GO:0010563)	352	257	172.61	+	6.05e-05
membrane organization (GO:0061024)	305	228	149.57	+	6.14e-05
cellular response to cytokine stimulus (GO:0071345)	399	284	195.66	+	6.58e-05
regulation of GTPase activity (GO:0043087)	258	199	126.52	+	6.81e-05
regulation of defense response (GO:0031347)	357	259	175.07	+	6.88e-05
blood vessel development (GO:0001568)	310	231	152.02	+	7.07e-05
regulation of cytoskeleton organization (GO:0051493)	304	227	149.08	+	7.2e-05
positive regulation of locomotion (GO:0040017)	326	240	159.86	+	7.65e-05
positive regulation of cell death (GO:0010942)	336	246	164.77	+	8.36e-05
regulation of ion transport (GO:0043269)	336	245	164.77	+	0.000102
programmed cell death (GO:0012501)	350	253	171.63	+	0.000102
negative regulation of intracellular signal transduction (GO:1902532)	309	229	151.53	+	0.000103
cell death (GO:0008219)	367	263	179.97	+	0.000108
actin cytoskeleton organization (GO:0030036)	260	199	127.5	+	0.000112
hemopoiesis (GO:0030097)	362	260	177.52	+	0.000114
cellular cation homeostasis (GO:0030003)	256	196	125.54	+	0.00012
regulation of neuron differentiation (GO:0045664)	316	232	154.96	+	0.000127
lipid localization (GO:0010876)	184	151	90.23	+	0.000128
regulation of proteolysis (GO:0030162)	453	313	222.14	+	0.000128
positive regulation of protein kinase activity (GO:0045860)	298	221	146.13	+	0.000135
positive regulation of neurogenesis (GO:0050769)	218	172	106.9	+	0.000136
epithelial tube morphogenesis (GO:0060562)	218	172	106.9	+	0.000136
organelle assembly (GO:0070925)	320	234	156.92	+	0.00014
positive regulation of programmed cell death (GO:0043068)	320	234	156.92	+	0.00014
cell cycle process (GO:0022402)	435	302	213.31	+	0.000146
positive regulation of immune response (GO:0050778)	288	215	141.23	+	0.000147
chromatin organization (GO:0006325)	337	244	165.26	+	0.000151
muscle structure development (GO:0061061)	251	192	123.09	+	0.000152
nucleobase-containing small molecule metabolic process (GO:0055086)	316	231	154.96	+	0.000152
positive regulation of apoptotic process (GO:0043065)	317	232	155.45	+	0.000154
metal ion homeostasis (GO:0055065)	277	208	135.83	+	0.000155
positive regulation of cellular component movement (GO:0051272)	310	228	152.02	+	0.000155
protein modification by small protein conjugation or removal (GO:0070647)	447	308	219.2	+	0.000155
positive regulation of cell migration (GO:0030335)	291	216	142.7	+	0.000159
regulation of peptide transport (GO:0090087)	377	267	184.87	+	0.000161
regulation of protein serine/threonine kinase activity (GO:0071900)	286	213	140.25	+	0.000166
negative regulation of cell proliferation (GO:0008285)	386	272	189.29	+	0.000166
cell part morphogenesis (GO:0032990)	232	180	113.77	+	0.000181
plasma membrane bounded cell projection morphogenesis (GO:0120039)	222	173	108.86	+	0.000196
response to organonitrogen compound (GO:0010243)	363	258	178.01	+	0.000198
cell projection morphogenesis (GO:0048858)	223	174	109.35	+	0.000201
regulation of chromosome organization (GO:0033044)	207	164	101.51	+	0.000212
apoptotic process (GO:0006915)	329	238	161.33	+	0.000212
endomembrane system organization (GO:0010256)	192	154	94.15	+	0.000227
response to lipid (GO:0033993)	339	243	166.24	+	0.000228
cell morphogenesis involved in differentiation (GO:0000904)	278	207	136.33	+	0.000239
microtubule-based process (GO:0007017)	365	258	178.99	+	0.000248
regulation of mitotic cell cycle (GO:0007346)	280	208	137.31	+	0.000253
cellular metal ion homeostasis (GO:0006875)	236	181	115.73	+	0.000259
small molecule biosynthetic process (GO:0044283)	282	209	138.29	+	0.000269
neuron projection morphogenesis (GO:0048812)	219	170	107.39	+	0.00027
positive regulation of cell motility (GO:2000147)	304	222	149.08	+	0.000279
regulation of neuron projection development (GO:0010975)	221	171	108.37	+	0.000291
regulation of protein transport (GO:0051223)	357	253	175.07	+	0.000291
response to extracellular stimulus (GO:0009991)	188	151	92.19	+	0.000304
drug metabolic process (GO:0017144)	287	211	140.74	+	0.000307
inorganic ion transmembrane transport (GO:0098660)	383	268	187.82	+	0.000308
cation transmembrane transport (GO:0098655)	375	263	183.89	+	0.000309
regulation of vesicle-mediated transport (GO:0060627)	274	203	134.36	+	0.000313
response to hormone (GO:0009725)	331	237	162.32	+	0.000319
secretion (GO:0046903)	246	186	120.63	+	0.000361
skeletal system development (GO:0001501)	300	218	147.11	+	0.000365
positive regulation of nervous system development (GO:0051962)	266	198	130.44	+	0.000366
positive regulation of GTPase activity (GO:0043547)	216	167	105.92	+	0.000372
positive regulation of cellular component biogenesis (GO:0044089)	309	223	151.53	+	0.000383
epithelial cell differentiation (GO:0030855)	302	219	148.09	+	0.000384
cofactor metabolic process (GO:0051186)	236	179	115.73	+	0.000393
multi-organism reproductive process (GO:0044703)	474	319	232.44	+	0.000406
monocarboxylic acid metabolic process (GO:0032787)	226	173	110.83	+	0.000423
reproductive structure development (GO:0048608)	258	192	126.52	+	0.000429
negative regulation of organelle organization (GO:0010639)	215	166	105.43	+	0.00044
cellular response to organic cyclic compound (GO:0071407)	253	189	124.07	+	0.000447
immune effector process (GO:0002252)	241	182	118.18	+	0.000459
organophosphate biosynthetic process (GO:0090407)	243	183	119.16	+	0.000491
supramolecular fiber organization (GO:0097435)	226	172	110.83	+	0.000525
regulation of system process (GO:0044057)	265	196	129.95	+	0.000526
urogenital system development (GO:0001655)	208	161	102	+	0.000527
regulation of protein complex assembly (GO:0043254)	252	188	123.58	+	0.000528
axon development (GO:0061564)	181	144	88.76	+	0.000564
response to growth factor (GO:0070848)	241	181	118.18	+	0.000564
reproductive system development (GO:0061458)	261	193	127.99	+	0.000566
growth (GO:0040007)	230	174	112.79	+	0.000596
protein localization to organelle (GO:0033365)	298	215	146.13	+	0.0006
negative regulation of phosphorylation (GO:0042326)	277	202	135.83	+	0.000608
cell morphogenesis involved in neuron differentiation (GO:0048667)	206	159	101.02	+	0.000609
macromolecule catabolic process (GO:0009057)	410	280	201.06	+	0.00062
divalent inorganic cation homeostasis (GO:0072507)	201	156	98.57	+	0.000625
protein ubiquitination (GO:0016567)	345	242	169.18	+	0.000626
lipid transport (GO:0006869)	162	132	79.44	+	0.000627
developmental growth (GO:0048589)	226	171	110.83	+	0.000641
regulation of cellular protein localization (GO:1903827)	294	212	144.17	+	0.000646
renal system development (GO:0072001)	185	146	90.72	+	0.000653
glycoprotein metabolic process (GO:0009100)	191	150	93.66	+	0.000659
regulation of trans-synaptic signaling (GO:0099177)	209	161	102.49	+	0.000663
modulation of chemical synaptic transmission (GO:0050804)	209	161	102.49	+	0.000664
positive regulation of cell projection organization (GO:0031346)	169	136	82.87	+	0.000665
regulation of cellular component size (GO:0032535)	199	154	97.59	+	0.000721
heart morphogenesis (GO:0003007)	171	137	83.85	+	0.000726
negative regulation of cell cycle (GO:0045786)	244	182	119.65	+	0.000742
regulation of peptide secretion (GO:0002791)	258	190	126.52	+	0.000753
cellular response to growth factor stimulus (GO:0071363)	232	174	113.77	+	0.000766
metal ion transport (GO:0030001)	355	247	174.08	+	0.000767
nucleotide metabolic process (GO:0009117)	273	199	133.87	+	0.000775
response to nutrient levels (GO:0031667)	173	138	84.84	+	0.000784
regulation of MAP kinase activity (GO:0043405)	197	153	96.6	+	0.000821
cellular divalent inorganic cation homeostasis (GO:0072503)	186	146	91.21	+	0.000841
intracellular protein transport (GO:0006886)	298	213	146.13	+	0.000851
nucleoside phosphate metabolic process (GO:0006753)	277	201	135.83	+	0.000861
regulation of hormone levels (GO:0010817)	267	194	130.93	+	0.000976
regulation of cell growth (GO:0001558)	215	163	105.43	+	0.001
gland development (GO:0048732)	248	183	121.61	+	0.00101
regulation of cell activation (GO:0050865)	314	222	153.98	+	0.00104
organelle localization (GO:0051640)	244	180	119.65	+	0.0011
forebrain development (GO:0030900)	231	172	113.28	+	0.00111
negative regulation of protein phosphorylation (GO:0001933)	251	184	123.09	+	0.00111
chemotaxis (GO:0006935)	253	185	124.07	+	0.00117
response to radiation (GO:0009314)	240	177	117.69	+	0.0012
protein complex oligomerization (GO:0051259)	268	194	131.42	+	0.0012
regulation of DNA-binding transcription factor activity (GO:0051090)	248	182	121.61	+	0.00123
embryonic organ development (GO:0048568)	300	213	147.11	+	0.00128
protein modification by small protein conjugation (GO:0032446)	366	251	179.48	+	0.00133
covalent chromatin modification (GO:0016569)	224	167	109.84	+	0.00134
axonogenesis (GO:0007409)	165	131	80.91	+	0.00141
regulation of protein secretion (GO:0050708)	239	176	117.2	+	0.00141
positive regulation of cytokine production (GO:0001819)	267	193	130.93	+	0.00141
inorganic cation transmembrane transport (GO:0098662)	337	234	165.26	+	0.00144
positive regulation of secretion (GO:0051047)	214	161	104.94	+	0.00145
taxis (GO:0042330)	254	185	124.56	+	0.00145
positive regulation of establishment of protein localization (GO:1904951)	214	161	104.94	+	0.00146
histone modification (GO:0016570)	221	165	108.37	+	0.00148
positive regulation of cell adhesion (GO:0045785)	248	181	121.61	+	0.00148
regulation of neurotransmitter levels (GO:0001505)	161	128	78.95	+	0.0015
negative regulation of hydrolase activity (GO:0051346)	285	203	139.76	+	0.00151
purine-containing compound metabolic process (GO:0072521)	230	170	112.79	+	0.00159
in utero embryonic development (GO:0001701)	237	174	116.22	+	0.0016
negative regulation of cell differentiation (GO:0045596)	421	282	206.45	+	0.0016
DNA repair (GO:0006281)	211	159	103.47	+	0.00161
calcium ion homeostasis (GO:0055074)	187	144	91.7	+	0.00164
negative regulation of transport (GO:0051051)	252	183	123.58	+	0.00164
regulation of peptidase activity (GO:0052547)	281	200	137.8	+	0.00164
cellular macromolecule catabolic process (GO:0044265)	361	247	177.03	+	0.00164
positive regulation of protein serine/threonine kinase activity (GO:0071902)	187	144	91.7	+	0.00165
regulation of binding (GO:0051098)	239	175	117.2	+	0.00168
multicellular organismal homeostasis (GO:0048871)	176	137	86.31	+	0.00169
cellular calcium ion homeostasis (GO:0006874)	176	137	86.31	+	0.0017
regulation of developmental growth (GO:0048638)	194	148	95.13	+	0.0017
cellular response to lipid (GO:0071396)	254	184	124.56	+	0.00171
regulation of cell morphogenesis involved in differentiation (GO:0010769)	149	120	73.07	+	0.00178
regulation of Wnt signaling pathway (GO:0030111)	185	142	90.72	+	0.0019
positive regulation of neuron differentiation (GO:0045666)	157	125	76.99	+	0.00198
positive regulation of secretion by cell (GO:1903532)	205	154	100.53	+	0.00199
blood vessel morphogenesis (GO:0048514)	240	175	117.69	+	0.00207
regulation of transmembrane transport (GO:0034762)	293	206	143.68	+	0.00216
protein localization to membrane (GO:0072657)	189	144	92.68	+	0.00218
cellular response to nitrogen compound (GO:1901699)	272	194	133.38	+	0.00225
microtubule cytoskeleton organization (GO:0000226)	251	181	123.09	+	0.0023
cellular response to hormone stimulus (GO:0032870)	273	194	133.87	+	0.0023
regulation of actin filament-based process (GO:0032970)	204	153	100.04	+	0.00235
lipid biosynthetic process (GO:0008610)	239	174	117.2	+	0.00244
cellular protein-containing complex assembly (GO:0034622)	357	243	175.07	+	0.00245
sexual reproduction (GO:0019953)	423	280	207.43	+	0.00256
regulation of epithelial cell proliferation (GO:0050678)	207	154	101.51	+	0.0026
kidney development (GO:0001822)	170	132	83.36	+	0.00262
muscle cell differentiation (GO:0042692)	137	111	67.18	+	0.00271
anatomical structure homeostasis (GO:0060249)	171	132	83.85	+	0.00273
multicellular organism reproduction (GO:0032504)	399	266	195.66	+	0.00273
cellular amide metabolic process (GO:0043603)	396	264	194.19	+	0.00303
transmembrane receptor protein tyrosine kinase signaling pathway (GO:0007169)	213	157	104.45	+	0.00311
circulatory system process (GO:0003013)	200	149	98.08	+	0.00315
inflammatory response (GO:0006954)	176	135	86.31	+	0.00327
muscle tissue development (GO:0060537)	190	143	93.17	+	0.00343
cognition (GO:0050890)	148	117	72.58	+	0.00344
cell-cell adhesion (GO:0098609)	238	172	116.71	+	0.00345
regulation of DNA metabolic process (GO:0051052)	245	176	120.14	+	0.00345
regulation of multi-organism process (GO:0043900)	260	185	127.5	+	0.00345
carboxylic acid biosynthetic process (GO:0046394)	155	121	76.01	+	0.00363
multicellular organismal reproductive process (GO:0048609)	389	259	190.76	+	0.00363
glycoprotein biosynthetic process (GO:0009101)	155	121	76.01	+	0.00364
mitotic cell cycle (GO:0000278)	270	190	132.4	+	0.00366
regulation of leukocyte activation (GO:0002694)	294	204	144.17	+	0.00368
organic acid biosynthetic process (GO:0016053)	156	122	76.5	+	0.00372
muscle system process (GO:0003012)	131	106	64.24	+	0.00423
blood circulation (GO:0008015)	191	143	93.66	+	0.00431
organic cyclic compound catabolic process (GO:1901361)	191	143	93.66	+	0.00432
ribose phosphate metabolic process (GO:0019693)	218	159	106.9	+	0.00432
positive regulation of MAP kinase activity (GO:0043406)	143	113	70.12	+	0.00442
learning or memory (GO:0007611)	127	103	62.28	+	0.00449
regulation of cellular response to growth factor stimulus (GO:0090287)	156	121	76.5	+	0.00465
regulation of vasculature development (GO:1901342)	187	140	91.7	+	0.00466
system process (GO:0003008)	1395	804	684.08	+	0.00468
regulation of ion transmembrane transport (GO:0034765)	236	169	115.73	+	0.00474
nucleotide biosynthetic process (GO:0009165)	151	118	74.05	+	0.00475
organic acid transport (GO:0015849)	145	114	71.1	+	0.00476
cellular response to external stimulus (GO:0071496)	151	118	74.05	+	0.00476
cell projection assembly (GO:0030031)	201	148	98.57	+	0.00476
positive regulation of protein transport (GO:0051222)	201	148	98.57	+	0.00477
neural tube development (GO:0021915)	124	101	60.81	+	0.00491
regulation of lymphocyte activation (GO:0051249)	253	179	124.07	+	0.00493
nucleoside phosphate biosynthetic process (GO:1901293)	152	118	74.54	+	0.00498
regulation of endopeptidase activity (GO:0052548)	255	180	125.05	+	0.00514
purine nucleotide metabolic process (GO:0006163)	211	154	103.47	+	0.00515
sensory system development (GO:0048880)	225	162	110.34	+	0.00515
positive regulation of neuron projection development (GO:0010976)	110	92	53.94	+	0.00524
response to bacterium (GO:0009617)	296	204	145.15	+	0.00525
cellular amino acid metabolic process (GO:0006520)	167	127	81.89	+	0.00548
regulation of body fluid levels (GO:0050878)	193	143	94.64	+	0.00549
carboxylic acid transport (GO:0046942)	144	113	70.61	+	0.00564
positive regulation of cell cycle (GO:0045787)	229	164	112.3	+	0.00567
striated muscle cell differentiation (GO:0051146)	112	93	54.92	+	0.00578
striated muscle tissue development (GO:0014706)	176	132	86.31	+	0.006
regulation of innate immune response (GO:0045088)	164	125	80.42	+	0.00608
digestive system development (GO:0055123)	89	78	43.64	+	0.00612
ribonucleotide metabolic process (GO:0009259)	211	153	103.47	+	0.0062
purine-containing compound biosynthetic process (GO:0072522)	114	94	55.9	+	0.00636
sulfur compound metabolic process (GO:0006790)	147	114	72.09	+	0.00637
ear development (GO:0043583)	142	111	69.63	+	0.00651
plasma membrane bounded cell projection assembly (GO:0120031)	199	146	97.59	+	0.00651
detection of chemical stimulus involved in sensory perception of smell (GO:0050911)	654	246	320.71	-	0.0066
cell activation (GO:0001775)	326	220	159.86	+	0.00662
visual system development (GO:0150063)	222	159	108.86	+	0.00683
eye development (GO:0001654)	222	159	108.86	+	0.00684
carbohydrate metabolic process (GO:0005975)	269	187	131.91	+	0.00691
regulation of actin cytoskeleton organization (GO:0032956)	181	135	88.76	+	0.00692
regulation of microtubule-based process (GO:0032886)	144	112	70.61	+	0.00698
regulation of membrane potential (GO:0042391)	202	147	99.06	+	0.00704
purine ribonucleotide metabolic process (GO:0009150)	202	147	99.06	+	0.00705
angiogenesis (GO:0001525)	163	124	79.93	+	0.00717
regulation of hemopoiesis (GO:1903706)	241	170	118.18	+	0.00746
glycosylation (GO:0070085)	140	109	68.65	+	0.00754
regulation of cell-cell adhesion (GO:0022407)	234	166	114.75	+	0.00755
regulation of small molecule metabolic process (GO:0062012)	171	128	83.85	+	0.00757
kidney epithelium development (GO:0072073)	93	80	45.61	+	0.00758
response to light stimulus (GO:0009416)	171	128	83.85	+	0.00758
negative regulation of cellular component movement (GO:0051271)	171	128	83.85	+	0.00759
regulation of immune effector process (GO:0002697)	213	153	104.45	+	0.00778
response to inorganic substance (GO:0010035)	179	133	87.78	+	0.00783
cellular response to extracellular stimulus (GO:0031668)	119	96	58.36	+	0.00784
regulation of protein modification by small protein conjugation or removal (GO:1903320)	136	107	66.69	+	0.0079
sensory organ morphogenesis (GO:0090596)	186	137	91.21	+	0.00791
phospholipid metabolic process (GO:0006644)	186	137	91.21	+	0.00792
coenzyme metabolic process (GO:0006732)	148	114	72.58	+	0.00795
purine nucleotide biosynthetic process (GO:0006164)	109	90	53.45	+	0.00797
activation of protein kinase activity (GO:0032147)	161	122	78.95	+	0.00808
digestive tract development (GO:0048565)	85	74	41.68	+	0.00809
embryonic organ morphogenesis (GO:0048562)	215	154	105.43	+	0.00809
innate immune response (GO:0045087)	187	138	91.7	+	0.00811
positive regulation of growth (GO:0045927)	155	118	76.01	+	0.00815
lipid catabolic process (GO:0016042)	155	118	76.01	+	0.00816
protein catabolic process (GO:0030163)	304	206	149.08	+	0.00817
regulation of angiogenesis (GO:0045765)	168	126	82.38	+	0.00822
cardiac chamber development (GO:0003205)	121	97	59.34	+	0.0084
protein autophosphorylation (GO:0046777)	116	94	56.88	+	0.00853
appendage development (GO:0048736)	139	108	68.16	+	0.00871
positive regulation of DNA-binding transcription factor activity (GO:0051091)	157	119	76.99	+	0.00871
pattern specification process (GO:0007389)	282	193	138.29	+	0.00872
limb development (GO:0060173)	139	108	68.16	+	0.00873
ribonucleoprotein complex biogenesis (GO:0022613)	164	123	80.42	+	0.00892
regulation of cysteine-type endopeptidase activity (GO:2000116)	134	105	65.71	+	0.00896
positive regulation of defense response (GO:0031349)	178	132	87.29	+	0.00908
regulation of small GTPase mediated signal transduction (GO:0051056)	165	124	80.91	+	0.00909
regulation of lipid metabolic process (GO:0019216)	180	133	88.27	+	0.00966
cell surface receptor signaling pathway involved in cell-cell signaling (GO:1905114)	136	106	66.69	+	0.00967
heterocycle catabolic process (GO:0046700)	167	125	81.89	+	0.00969
aromatic compound catabolic process (GO:0019439)	174	129	85.33	+	0.00981
regulation of intracellular transport (GO:0032386)	224	159	109.84	+	0.00986
positive regulation of catabolic process (GO:0009896)	232	163	113.77	+	0.01
transcription by RNA polymerase II (GO:0006366)	367	241	179.97	+	0.0106
positive regulation of cellular protein localization (GO:1903829)	170	126	83.36	+	0.0107
cellular process involved in reproduction in multicellular organism (GO:0022412)	220	156	107.88	+	0.0107
posttranscriptional regulation of gene expression (GO:0010608)	213	152	104.45	+	0.0108
positive regulation of developmental growth (GO:0048639)	111	90	54.43	+	0.0109
cellular protein catabolic process (GO:0044257)	277	189	135.83	+	0.0109
cellular nitrogen compound catabolic process (GO:0044270)	165	123	80.91	+	0.0111
positive regulation of DNA metabolic process (GO:0051054)	134	104	65.71	+	0.0112
negative regulation of cell motility (GO:2000146)	159	119	77.97	+	0.0114
ribonucleotide biosynthetic process (GO:0009260)	112	90	54.92	+	0.0115
homeostasis of number of cells (GO:0048872)	147	112	72.09	+	0.0115
detection of chemical stimulus involved in sensory perception (GO:0050907)	662	253	324.63	-	0.0115
ribose phosphate biosynthetic process (GO:0046390)	113	91	55.41	+	0.0118
gamete generation (GO:0007276)	327	217	160.35	+	0.0119
peptidyl-lysine modification (GO:0018205)	161	120	78.95	+	0.012
divalent metal ion transport (GO:0070838)	181	132	88.76	+	0.012
divalent inorganic cation transport (GO:0072511)	182	133	89.25	+	0.0122
positive regulation of cellular catabolic process (GO:0031331)	196	141	96.11	+	0.0122
regulation of Ras protein signal transduction (GO:0046578)	143	109	70.12	+	0.0124
regulation of supramolecular fiber organization (GO:1902903)	197	142	96.6	+	0.0125
purine ribonucleotide biosynthetic process (GO:0009152)	104	85	51	+	0.0127
neuron projection guidance (GO:0097485)	104	85	51	+	0.0127
regulation of canonical Wnt signaling pathway (GO:0060828)	144	110	70.61	+	0.0127
methylation (GO:0032259)	198	142	97.1	+	0.0127
negative regulation of immune system process (GO:0002683)	269	184	131.91	+	0.0127
regulation of peptidyl-tyrosine phosphorylation (GO:0050730)	158	118	77.48	+	0.0132
regulation of inflammatory response (GO:0050727)	200	143	98.08	+	0.0134
regulation of ossification (GO:0030278)	122	96	59.83	+	0.0135
macromolecule glycosylation (GO:0043413)	128	100	62.77	+	0.0135
regulation of hormone secretion (GO:0046883)	128	100	62.77	+	0.0135
negative regulation of growth (GO:0045926)	146	111	71.6	+	0.0135
negative regulation of locomotion (GO:0040013)	179	131	87.78	+	0.0135
protein glycosylation (GO:0006486)	128	100	62.77	+	0.0136
regulation of transmembrane receptor protein serine/threonine kinase signaling pathway (GO:0090092)	128	100	62.77	+	0.0136
regulation of autophagy (GO:0010506)	140	107	68.65	+	0.0136
gastrulation (GO:0007369)	101	83	49.53	+	0.0139
ameboidal-type cell migration (GO:0001667)	101	83	49.53	+	0.0139
extracellular structure organization (GO:0043062)	147	111	72.09	+	0.0139
small GTPase mediated signal transduction (GO:0007264)	129	100	63.26	+	0.014
RNA processing (GO:0006396)	330	218	161.83	+	0.014
positive regulation of chromosome organization (GO:2001252)	118	93	57.86	+	0.0144
inner ear development (GO:0048839)	124	97	60.81	+	0.0144
axon guidance (GO:0007411)	102	83	50.02	+	0.0145
positive regulation of cell activation (GO:0050867)	197	141	96.6	+	0.0147
synaptic signaling (GO:0099536)	150	113	73.56	+	0.0152
response to starvation (GO:0042594)	93	77	45.61	+	0.0155
regulation of muscle system process (GO:0090257)	120	94	58.85	+	0.0155
secretion by cell (GO:0032940)	178	129	87.29	+	0.0158
regulation of cysteine-type endopeptidase activity involved in apoptotic process (GO:0043281)	121	95	59.34	+	0.016
regulation of stress-activated MAPK cascade (GO:0032872)	133	102	65.22	+	0.0161
negative regulation of cell migration (GO:0030336)	152	114	74.54	+	0.0162
regulation of protein binding (GO:0043393)	146	110	71.6	+	0.0164
telencephalon development (GO:0021537)	153	114	75.03	+	0.0167
cellular response to organonitrogen compound (GO:0071417)	226	157	110.83	+	0.0169
regulation of axonogenesis (GO:0050770)	90	75	44.13	+	0.017
receptor-mediated endocytosis (GO:0006898)	117	92	57.37	+	0.0171
muscle contraction (GO:0006936)	101	82	49.53	+	0.0174
leukocyte differentiation (GO:0002521)	212	149	103.96	+	0.0174
sensory perception of smell (GO:0007608)	670	259	328.55	-	0.0174
regulation of neuron death (GO:1901214)	142	107	69.63	+	0.0177
nucleobase-containing compound catabolic process (GO:0034655)	142	107	69.63	+	0.0177
glycerolipid metabolic process (GO:0046486)	183	132	89.74	+	0.0177
response to wounding (GO:0009611)	206	145	101.02	+	0.0181
mitotic cell cycle process (GO:1903047)	238	164	116.71	+	0.0181
positive regulation of cell cycle process (GO:0090068)	163	120	79.93	+	0.0182
proteolysis involved in cellular protein catabolic process (GO:0051603)	264	179	129.46	+	0.0182
MAPK cascade (GO:0000165)	102	82	50.02	+	0.0184
central nervous system neuron differentiation (GO:0021953)	125	97	61.3	+	0.0184
positive regulation of vasculature development (GO:1904018)	108	86	52.96	+	0.0186
cytokine production (GO:0001816)	98	80	48.06	+	0.0192
adaptive immune response (GO:0002250)	98	80	48.06	+	0.0192
regulation of epithelial cell migration (GO:0010632)	145	109	71.1	+	0.0192
regulation of ERK1 and ERK2 cascade (GO:0070372)	165	121	80.91	+	0.0192
regulation of leukocyte differentiation (GO:1902105)	179	129	87.78	+	0.0192
fatty acid metabolic process (GO:0006631)	139	105	68.16	+	0.0194
regulation of endocytosis (GO:0030100)	139	105	68.16	+	0.0194
regulation of cell size (GO:0008361)	99	80	48.55	+	0.0201
regulation of response to wounding (GO:1903034)	94	77	46.1	+	0.0202
regulation of stress-activated protein kinase signaling cascade (GO:0070302)	134	102	65.71	+	0.0202
ossification (GO:0001503)	128	98	62.77	+	0.0203
regulation of microtubule cytoskeleton organization (GO:0070507)	128	98	62.77	+	0.0203
trans-synaptic signaling (GO:0099537)	147	110	72.09	+	0.0203
neural tube formation (GO:0001841)	79	67	38.74	+	0.0204
cellular response to nutrient levels (GO:0031669)	105	84	51.49	+	0.0204
response to virus (GO:0009615)	148	110	72.58	+	0.0209
positive regulation of leukocyte activation (GO:0002696)	191	136	93.66	+	0.0213
vascular process in circulatory system (GO:0003018)	90	74	44.13	+	0.0214
tissue homeostasis (GO:0001894)	106	84	51.98	+	0.0214
sex differentiation (GO:0007548)	149	111	73.07	+	0.0214
negative regulation of proteolysis (GO:0045861)	239	164	117.2	+	0.0214
vesicle organization (GO:0016050)	112	88	54.92	+	0.0215
connective tissue development (GO:0061448)	130	99	63.75	+	0.0215
activation of immune response (GO:0002253)	149	111	73.07	+	0.0215
epithelial tube formation (GO:0072175)	96	78	47.08	+	0.0219
response to oxygen levels (GO:0070482)	125	96	61.3	+	0.0223
macromolecule methylation (GO:0043414)	157	115	76.99	+	0.0223
alpha-amino acid metabolic process (GO:1901605)	119	92	58.36	+	0.0224
regulation of metal ion transport (GO:0010959)	202	142	99.06	+	0.0228
positive regulation of ERK1 and ERK2 cascade (GO:0070374)	114	89	55.9	+	0.0231
response to oxidative stress (GO:0006979)	180	129	88.27	+	0.0232
adult behavior (GO:0030534)	103	82	50.51	+	0.0234
interspecies interaction between organisms (GO:0044419)	159	116	77.97	+	0.0234
cellular response to environmental stimulus (GO:0104004)	159	116	77.97	+	0.0234
cellular response to abiotic stimulus (GO:0071214)	159	116	77.97	+	0.0235
cellular response to drug (GO:0035690)	146	108	71.6	+	0.0239
calcium ion transport (GO:0006816)	160	117	78.46	+	0.0239
regulation of protein stability (GO:0031647)	174	125	85.33	+	0.0239
camera-type eye development (GO:0043010)	189	134	92.68	+	0.0239
regionalization (GO:0003002)	229	157	112.3	+	0.024
embryonic epithelial tube formation (GO:0001838)	93	76	45.61	+	0.0241
regulation of protein catabolic process (GO:0042176)	230	158	112.79	+	0.0244
regulation of chromatin organization (GO:1902275)	110	86	53.94	+	0.0246
regulation of protein ubiquitination (GO:0031396)	116	90	56.88	+	0.0246
positive regulation of angiogenesis (GO:0045766)	99	79	48.55	+	0.025
morphogenesis of embryonic epithelium (GO:0016331)	105	83	51.49	+	0.0251
signal transduction by protein phosphorylation (GO:0023014)	111	87	54.43	+	0.0253
regulation of organelle assembly (GO:1902115)	129	98	63.26	+	0.0253
adaptive immune response based on somatic recombination of immune receptors built from immunoglobulin superfamily domains (GO:0002460)	74	63	36.29	+	0.0254
nephron development (GO:0072006)	84	70	41.19	+	0.0254
sensory perception of light stimulus (GO:0050953)	84	70	41.19	+	0.0254
positive regulation of epithelial cell migration (GO:0010634)	100	80	49.04	+	0.0254
anion transmembrane transport (GO:0098656)	123	94	60.32	+	0.0254
respiratory tube development (GO:0030323)	123	94	60.32	+	0.0254
chemical synaptic transmission (GO:0007268)	136	102	66.69	+	0.0255
anterograde trans-synaptic signaling (GO:0098916)	136	102	66.69	+	0.0255
respiratory system development (GO:0060541)	136	102	66.69	+	0.0255
developmental maturation (GO:0021700)	149	110	73.07	+	0.0255
cytokine-mediated signaling pathway (GO:0019221)	185	131	90.72	+	0.0255
regulation of cellular amide metabolic process (GO:0034248)	185	131	90.72	+	0.0255
protein acylation (GO:0043543)	112	87	54.92	+	0.026
limb morphogenesis (GO:0035108)	118	91	57.86	+	0.026
appendage morphogenesis (GO:0035107)	118	91	57.86	+	0.026
defense response to other organism (GO:0098542)	226	155	110.83	+	0.026
cellular response to starvation (GO:0009267)	85	70	41.68	+	0.0265
myeloid cell differentiation (GO:0030099)	138	103	67.67	+	0.027
regulation of cytokine secretion (GO:0050707)	119	91	58.36	+	0.0272
negative regulation of response to external stimulus (GO:0032102)	188	133	92.19	+	0.0272
positive regulation of proteolysis (GO:0045862)	196	137	96.11	+	0.0275
protein localization to plasma membrane (GO:0072659)	97	78	47.57	+	0.0281
organic hydroxy compound metabolic process (GO:1901615)	198	138	97.1	+	0.0287
tube formation (GO:0035148)	109	85	53.45	+	0.0288
positive regulation of lymphocyte activation (GO:0051251)	168	121	82.38	+	0.0288
regulation of apoptotic signaling pathway (GO:2001233)	249	168	122.1	+	0.0288
formation of primary germ layer (GO:0001704)	77	65	37.76	+	0.029
visual perception (GO:0007601)	82	68	40.21	+	0.029
cardiac muscle tissue development (GO:0048738)	98	78	48.06	+	0.0291
nephron epithelium development (GO:0072009)	68	59	33.35	+	0.0297
lung development (GO:0030324)	122	93	59.83	+	0.0297
regulation of nuclear division (GO:0051783)	116	89	56.88	+	0.0298
neurotransmitter transport (GO:0006836)	73	62	35.8	+	0.0303
regulation of T cell activation (GO:0050863)	193	135	94.64	+	0.0303
monovalent inorganic cation transport (GO:0015672)	226	154	110.83	+	0.0304
small molecule catabolic process (GO:0044282)	164	118	80.42	+	0.031
cell-cell signaling by wnt (GO:0198738)	89	72	43.64	+	0.0315
Wnt signaling pathway (GO:0016055)	89	72	43.64	+	0.0315
transmembrane receptor protein serine/threonine kinase signaling pathway (GO:0007178)	100	79	49.04	+	0.0315
cellular response to tumor necrosis factor (GO:0071356)	89	72	43.64	+	0.0316
response to metal ion (GO:0010038)	118	90	57.86	+	0.0318
symbiont process (GO:0044403)	144	106	70.61	+	0.0318
leukocyte activation (GO:0045321)	265	176	129.95	+	0.0321
establishment of organelle localization (GO:0051656)	173	123	84.84	+	0.0322
lipid homeostasis (GO:0055088)	65	57	31.87	+	0.0325
protein localization to cell periphery (GO:1990778)	113	87	55.41	+	0.0329
muscle organ development (GO:0007517)	146	107	71.6	+	0.0336
response to tumor necrosis factor (GO:0034612)	96	76	47.08	+	0.0338
negative regulation of Wnt signaling pathway (GO:0030178)	96	76	47.08	+	0.0338
negative regulation of cell growth (GO:0030308)	102	80	50.02	+	0.0338
vacuolar transport (GO:0007034)	66	57	32.37	+	0.0345
primary neural tube formation (GO:0014020)	71	60	34.82	+	0.0355
regulation of dephosphorylation (GO:0035303)	128	96	62.77	+	0.0357
learning (GO:0007612)	82	67	40.21	+	0.037
negative regulation of secretion (GO:0051048)	116	88	56.88	+	0.037
regulation of mitotic nuclear division (GO:0007088)	93	74	45.61	+	0.0372
regulation of reactive oxygen species metabolic process (GO:2000377)	93	74	45.61	+	0.0372
wound healing (GO:0042060)	172	122	84.35	+	0.0375
detection of chemical stimulus (GO:0009593)	677	267	331.99	-	0.0378
positive regulation of peptide secretion (GO:0002793)	144	105	70.61	+	0.0385
chromosome segregation (GO:0007059)	151	109	74.05	+	0.0386
negative regulation of catabolic process (GO:0009895)	166	118	81.4	+	0.0389
positive regulation of stress-activated MAPK cascade (GO:0032874)	95	75	46.59	+	0.0404
regulation of protein kinase B signaling (GO:0051896)	101	79	49.53	+	0.0407
peptidyl-serine modification (GO:0018209)	101	79	49.53	+	0.0407
skeletal system morphogenesis (GO:0048705)	161	115	78.95	+	0.0412
regulation of leukocyte mediated immunity (GO:0002703)	114	87	55.9	+	0.0422
positive regulation of binding (GO:0051099)	121	91	59.34	+	0.043
detection of stimulus involved in sensory perception (GO:0050906)	695	276	340.81	-	0.043
negative regulation of mitotic cell cycle (GO:0045930)	115	87	56.39	+	0.0436
germ cell development (GO:0007281)	156	112	76.5	+	0.0438
leukocyte mediated immunity (GO:0002443)	86	69	42.17	+	0.0441
ribonucleoprotein complex subunit organization (GO:0071826)	110	84	53.94	+	0.0454
spinal cord development (GO:0021510)	66	56	32.37	+	0.0455
ncRNA metabolic process (GO:0034660)	206	141	101.02	+	0.0462
mRNA metabolic process (GO:0016071)	224	151	109.84	+	0.0467
regulation of mitotic cell cycle phase transition (GO:1901990)	144	104	70.61	+	0.0468
negative regulation of transferase activity (GO:0051348)	159	113	77.97	+	0.0471
sensory perception of chemical stimulus (GO:0007606)	694	276	340.32	-	0.0472
positive regulation of innate immune response (GO:0045089)	111	84	54.43	+	0.0473
extracellular matrix organization (GO:0030198)	124	92	60.81	+	0.0473
regulation of animal organ morphogenesis (GO:2000027)	125	93	61.3	+	0.0486
regulation of wound healing (GO:0061041)	78	64	38.25	+	0.0494
positive regulation of cytoskeleton organization (GO:0051495)	119	89	58.36	+	0.0495
negative regulation of cysteine-type endopeptidase activity (GO:2000117)	54	48	26.48	+	0.0497

## Sheet: Molecular Function
GO Term	Annotated Swine Genes	NONSYN Genes	Expected Genes	Over- or under-represented	FDR Adjusted P-value
binding (GO:0005488)	7828	5456	3838.69	+	1.19e-143
protein binding (GO:0005515)	3959	2870	1941.41	+	1.27e-67
catalytic activity (GO:0003824)	3731	2648	1829.6	+	3.5e-55
ion binding (GO:0043167)	3701	2594	1814.89	+	1.76e-50
organic cyclic compound binding (GO:0097159)	3718	2550	1823.23	+	4.39e-44
heterocyclic compound binding (GO:1901363)	3680	2519	1804.59	+	5.08e-43
anion binding (GO:0043168)	1927	1416	944.96	+	7.27e-31
small molecule binding (GO:0036094)	1801	1291	883.17	+	1.16e-24
cation binding (GO:0043169)	2186	1508	1071.97	+	3.11e-24
metal ion binding (GO:0046872)	2142	1479	1050.39	+	7.77e-24
carbohydrate derivative binding (GO:0097367)	1569	1140	769.4	+	5.33e-23
nucleoside phosphate binding (GO:1901265)	1565	1134	767.44	+	1.46e-22
nucleotide binding (GO:0000166)	1565	1134	767.44	+	1.57e-22
enzyme binding (GO:0019899)	1219	919	597.77	+	1.94e-21
transferase activity (GO:0016740)	1375	1008	674.27	+	5.61e-21
catalytic activity, acting on a protein (GO:0140096)	1374	1003	673.78	+	1.85e-20
hydrolase activity (GO:0016787)	1605	1138	787.06	+	1.95e-20
drug binding (GO:0008144)	1219	905	597.77	+	8.57e-20
ribonucleotide binding (GO:0032553)	1398	1011	685.55	+	8.8e-20
nucleic acid binding (GO:0003676)	2150	1439	1054.31	+	1.59e-19
purine nucleotide binding (GO:0017076)	1391	1004	682.12	+	1.6e-19
purine ribonucleotide binding (GO:0032555)	1385	999	679.17	+	2.31e-19
adenyl nucleotide binding (GO:0030554)	1121	838	549.71	+	7.56e-19
identical protein binding (GO:0042802)	1042	790	510.97	+	9.57e-19
adenyl ribonucleotide binding (GO:0032559)	1115	833	546.77	+	1.11e-18
purine ribonucleoside triphosphate binding (GO:0035639)	1344	965	659.07	+	2.67e-18
ATP binding (GO:0005524)	1080	804	529.61	+	9.3e-18
DNA binding (GO:0003677)	1176	829	576.69	+	3.94e-14
protein dimerization activity (GO:0046983)	760	565	372.69	+	5.19e-12
transferase activity, transferring phosphorus-containing groups (GO:0016772)	619	471	303.54	+	6.41e-11
transporter activity (GO:0005215)	688	511	337.38	+	1.07e-10
molecular function regulator (GO:0098772)	915	635	448.7	+	1.1e-09
kinase activity (GO:0016301)	531	404	260.39	+	2.76e-09
phosphotransferase activity, alcohol group as acceptor (GO:0016773)	484	375	237.34	+	2.92e-09
protein homodimerization activity (GO:0042803)	485	374	237.83	+	4.69e-09
signaling receptor binding (GO:0005102)	826	576	405.05	+	5.42e-09
transmembrane transporter activity (GO:0022857)	610	449	299.13	+	5.75e-09
cytoskeletal protein binding (GO:0008092)	543	408	266.28	+	7.05e-09
transcription regulator activity (GO:0140110)	813	565	398.68	+	1.13e-08
sequence-specific DNA binding (GO:0043565)	719	510	352.58	+	1.16e-08
protein kinase activity (GO:0004672)	414	323	203.02	+	3.44e-08
protein-containing complex binding (GO:0044877)	518	386	254.02	+	3.81e-08
kinase binding (GO:0019900)	405	312	198.6	+	1.86e-07
transcription regulatory region DNA binding (GO:0044212)	546	397	267.75	+	1.9e-07
regulatory region nucleic acid binding (GO:0001067)	546	397	267.75	+	1.95e-07
double-stranded DNA binding (GO:0003690)	536	389	262.84	+	3.16e-07
ion transmembrane transporter activity (GO:0015075)	466	343	228.52	+	8.71e-07
calcium ion binding (GO:0005509)	483	351	236.85	+	1.39e-06
lipid binding (GO:0008289)	370	283	181.44	+	1.41e-06
sequence-specific double-stranded DNA binding (GO:1990837)	501	361	245.68	+	1.82e-06
transcription regulatory region sequence-specific DNA binding (GO:0000976)	485	349	237.83	+	3.14e-06
enzyme regulator activity (GO:0030234)	491	352	240.78	+	3.61e-06
protein kinase binding (GO:0019901)	354	269	173.59	+	4.36e-06
peptidase activity (GO:0008233)	449	326	220.18	+	4.46e-06
protein domain specific binding (GO:0019904)	374	280	183.4	+	6.66e-06
DNA-binding transcription factor activity (GO:0003700)	619	424	303.54	+	7.04e-06
pyrophosphatase activity (GO:0016462)	512	360	251.07	+	9.94e-06
peptidase activity, acting on L-amino acid peptides (GO:0070011)	433	313	212.33	+	1.06e-05
hydrolase activity, acting on acid anhydrides (GO:0016817)	516	362	253.04	+	1.07e-05
hydrolase activity, acting on acid anhydrides, in phosphorus-containing anhydrides (GO:0016818)	515	361	252.55	+	1.22e-05
GTPase binding (GO:0051020)	281	220	137.8	+	1.48e-05
RNA polymerase II regulatory region sequence-specific DNA binding (GO:0000977)	452	322	221.65	+	1.67e-05
RNA polymerase II regulatory region DNA binding (GO:0001012)	452	322	221.65	+	1.69e-05
zinc ion binding (GO:0008270)	541	374	265.3	+	1.72e-05
transition metal ion binding (GO:0046914)	757	497	371.22	+	1.87e-05
inorganic molecular entity transmembrane transporter activity (GO:0015318)	436	312	213.81	+	1.88e-05
nucleoside-triphosphatase activity (GO:0017111)	488	341	239.3	+	2.59e-05
phospholipid binding (GO:0005543)	225	181	110.34	+	4.59e-05
coenzyme binding (GO:0050662)	219	176	107.39	+	7.27e-05
RNA binding (GO:0003723)	607	403	297.66	+	0.000109
transcription factor binding (GO:0008134)	340	248	166.73	+	0.000122
structural molecule activity (GO:0005198)	374	267	183.4	+	0.000139
DNA-binding transcription factor activity, RNA polymerase II-specific (GO:0000981)	424	296	207.92	+	0.00015
proximal promoter sequence-specific DNA binding (GO:0000987)	335	244	164.28	+	0.000152
hydrolase activity, acting on ester bonds (GO:0016788)	447	309	219.2	+	0.000169
actin binding (GO:0003779)	251	192	123.09	+	0.000195
protein serine/threonine kinase activity (GO:0004674)	229	178	112.3	+	0.00021
small GTPase binding (GO:0031267)	220	172	107.88	+	0.000229
cation transmembrane transporter activity (GO:0008324)	337	243	165.26	+	0.000229
RNA polymerase II proximal promoter sequence-specific DNA binding (GO:0000978)	323	234	158.39	+	0.000275
cofactor binding (GO:0048037)	389	272	190.76	+	0.000313
oxidoreductase activity (GO:0016491)	545	362	267.26	+	0.000313
Ras GTPase binding (GO:0017016)	214	167	104.94	+	0.000345
transcription coregulator activity (GO:0003712)	262	196	128.48	+	0.000405
carbohydrate binding (GO:0030246)	151	125	74.05	+	0.000805
phosphatidylinositol binding (GO:0035091)	146	121	71.6	+	0.00104
inorganic cation transmembrane transporter activity (GO:0022890)	311	221	152.51	+	0.00109
endopeptidase activity (GO:0004175)	294	210	144.17	+	0.00151
enzyme activator activity (GO:0008047)	235	174	115.24	+	0.0017
ATPase activity (GO:0016887)	205	154	100.53	+	0.00285
channel activity (GO:0015267)	269	192	131.91	+	0.00295
passive transmembrane transporter activity (GO:0022803)	269	192	131.91	+	0.00298
tubulin binding (GO:0015631)	193	145	94.64	+	0.00442
transcription coactivator activity (GO:0003713)	146	116	71.6	+	0.00453
ATPase activity, coupled (GO:0042623)	159	123	77.97	+	0.00604
metal ion transmembrane transporter activity (GO:0046873)	231	167	113.28	+	0.00606
substrate-specific channel activity (GO:0022838)	253	179	124.07	+	0.00719
ion channel activity (GO:0005216)	249	176	122.1	+	0.00777
guanyl-nucleotide exchange factor activity (GO:0005085)	137	109	67.18	+	0.00784
magnesium ion binding (GO:0000287)	148	115	72.58	+	0.00958
transferase activity, transferring glycosyl groups (GO:0016757)	174	130	85.33	+	0.0124
active transmembrane transporter activity (GO:0022804)	163	123	79.93	+	0.0131
chromatin binding (GO:0003682)	301	204	147.6	+	0.0137
protein C-terminus binding (GO:0008022)	109	89	53.45	+	0.0153
transcription factor activity, RNA polymerase II proximal promoter sequence-specific DNA binding (GO:0000982)	250	174	122.59	+	0.0159
anion transmembrane transporter activity (GO:0008509)	127	100	62.28	+	0.0161
metallopeptidase activity (GO:0008237)	134	104	65.71	+	0.0167
phosphoric ester hydrolase activity (GO:0042578)	237	166	116.22	+	0.0167
microtubule binding (GO:0008017)	133	103	65.22	+	0.0201
protein heterodimerization activity (GO:0046982)	266	180	130.44	+	0.0301
DNA-binding transcription activator activity, RNA polymerase II-specific (GO:0001228)	257	175	126.03	+	0.0302
peptide binding (GO:0042277)	89	74	43.64	+	0.0325
transferase activity, transferring acyl groups (GO:0016746)	167	122	81.89	+	0.0325
GTPase regulator activity (GO:0030695)	124	95	60.81	+	0.035
ion gated channel activity (GO:0022839)	192	136	94.15	+	0.035
gated channel activity (GO:0022836)	193	137	94.64	+	0.0353
actin filament binding (GO:0051015)	108	85	52.96	+	0.0365
amide binding (GO:0033218)	120	93	58.85	+	0.0365
phosphoric diester hydrolase activity (GO:0008081)	64	57	31.38	+	0.0379
ubiquitin-like protein ligase binding (GO:0044389)	184	131	90.23	+	0.04
cation channel activity (GO:0005261)	178	127	87.29	+	0.0412
ubiquitin protein ligase binding (GO:0031625)	173	124	84.84	+	0.0436
hormone receptor binding (GO:0051427)	97	78	47.57	+	0.0449

## Sheet: Cellular Component
GO Term	Annotated Swine Genes	NONSYN Genes	Expected Genes	Over- or under-represented	FDR Adjusted P-value
cell (GO:0005623)	9847	6752	4828.76	+	4.35e-199
cell part (GO:0044464)	9798	6716	4804.73	+	1.4e-196
intracellular (GO:0005622)	8183	5729	4012.77	+	1.42e-160
intracellular part (GO:0044424)	7740	5450	3795.53	+	3.21e-151
organelle (GO:0043226)	6858	4822	3363.02	+	9.46e-123
intracellular organelle (GO:0043229)	6663	4687	3267.4	+	1.01e-117
membrane-bounded organelle (GO:0043227)	5985	4205	2934.92	+	2.6e-99
cytoplasm (GO:0005737)	5594	3982	2743.18	+	1.08e-97
intracellular membrane-bounded organelle (GO:0043231)	5580	3909	2736.31	+	4.77e-88
cytoplasmic part (GO:0044444)	4572	3260	2242.01	+	8.73e-75
organelle part (GO:0044422)	4531	3187	2221.91	+	5.69e-68
intracellular organelle part (GO:0044446)	4357	3076	2136.58	+	4.67e-66
membrane (GO:0016020)	5874	3887	2880.49	+	4.89e-64
nucleus (GO:0005634)	3757	2622	1842.35	+	8.17e-51
membrane part (GO:0044425)	4705	3100	2307.23	+	1.07e-45
protein-containing complex (GO:0032991)	2795	1957	1370.61	+	2.91e-36
membrane-enclosed lumen (GO:0031974)	2462	1751	1207.31	+	1.66e-34
intracellular organelle lumen (GO:0070013)	2462	1751	1207.31	+	1.75e-34
organelle lumen (GO:0043233)	2462	1751	1207.31	+	1.84e-34
nuclear part (GO:0044428)	2526	1787	1238.7	+	2.07e-34
intrinsic component of membrane (GO:0031224)	4068	2645	1994.86	+	3.05e-34
integral component of membrane (GO:0016021)	4022	2610	1972.3	+	2.71e-33
nuclear lumen (GO:0031981)	2276	1621	1116.1	+	8.42e-32
non-membrane-bounded organelle (GO:0043228)	2294	1624	1124.93	+	5.38e-31
intracellular non-membrane-bounded organelle (GO:0043232)	2293	1623	1124.44	+	6.22e-31
cell periphery (GO:0071944)	2797	1906	1371.59	+	1.49e-30
endomembrane system (GO:0012505)	1924	1405	943.49	+	1.68e-30
plasma membrane (GO:0005886)	2719	1844	1333.34	+	1.17e-28
cytosol (GO:0005829)	1913	1374	938.09	+	1.39e-27
nucleoplasm (GO:0005654)	1785	1284	875.33	+	9.06e-26
plasma membrane part (GO:0044459)	1149	872	563.45	+	1.93e-21
cytoskeleton (GO:0005856)	1136	842	557.07	+	1.01e-18
cytoskeletal part (GO:0044430)	897	670	439.87	+	4.14e-15
cell projection (GO:0042995)	893	666	437.91	+	5.49e-15
plasma membrane bounded cell projection (GO:0120025)	882	656	432.51	+	1.39e-14
vesicle (GO:0031982)	866	641	424.67	+	7.01e-14
cytoplasmic vesicle (GO:0031410)	797	592	390.83	+	4.73e-13
intracellular vesicle (GO:0097708)	800	594	392.3	+	5e-13
organelle membrane (GO:0031090)	960	680	470.76	+	4.33e-12
Golgi apparatus (GO:0005794)	685	509	335.91	+	3.59e-11
microtubule cytoskeleton (GO:0015630)	675	503	331.01	+	3.89e-11
neuron part (GO:0097458)	679	505	332.97	+	4.32e-11
extracellular region (GO:0005576)	1099	745	538.93	+	1.6e-10
bounding membrane of organelle (GO:0098588)	600	452	294.23	+	1.94e-10
intrinsic component of plasma membrane (GO:0031226)	534	409	261.86	+	4.29e-10
nucleoplasm part (GO:0044451)	665	486	326.1	+	5.99e-10
synapse (GO:0045202)	544	414	266.77	+	6.03e-10
endoplasmic reticulum (GO:0005783)	749	532	367.29	+	1.69e-09
cell junction (GO:0030054)	457	356	224.1	+	2.16e-09
plasma membrane region (GO:0098590)	497	380	243.72	+	2.42e-09
extracellular region part (GO:0044421)	724	515	355.03	+	2.71e-09
integral component of plasma membrane (GO:0005887)	499	378	244.7	+	6.12e-09
whole membrane (GO:0098805)	497	374	243.72	+	1.36e-08
organelle subcompartment (GO:0031984)	593	430	290.79	+	2.02e-08
plasma membrane bounded cell projection part (GO:0120038)	573	416	280.99	+	3.05e-08
cell projection part (GO:0044463)	573	416	280.99	+	3.1e-08
neuron projection (GO:0043005)	453	339	222.14	+	1.18e-07
nuclear body (GO:0016604)	475	350	232.93	+	2.29e-07
catalytic complex (GO:1902494)	722	495	354.05	+	2.29e-07
synapse part (GO:0044456)	390	296	191.25	+	4.41e-07
microtubule organizing center (GO:0005815)	430	318	210.86	+	8.49e-07
supramolecular polymer (GO:0099081)	411	304	201.55	+	1.64e-06
extracellular space (GO:0005615)	535	377	262.35	+	1.64e-06
supramolecular fiber (GO:0099512)	409	302	200.57	+	1.85e-06
supramolecular complex (GO:0099080)	412	304	202.04	+	2e-06
nucleolus (GO:0005730)	508	360	249.11	+	2.08e-06
endosome (GO:0005768)	378	282	185.36	+	2.88e-06
membrane protein complex (GO:0098796)	648	440	317.77	+	2.92e-06
mitochondrion (GO:0005739)	786	517	385.44	+	4.36e-06
cell surface (GO:0009986)	394	287	193.21	+	8.58e-06
centrosome (GO:0005813)	321	241	157.41	+	1.66e-05
chromosome (GO:0005694)	558	380	273.63	+	1.71e-05
cell-cell junction (GO:0005911)	244	193	119.65	+	1.75e-05
perinuclear region of cytoplasm (GO:0048471)	309	231	151.53	+	3.17e-05
vacuole (GO:0005773)	250	195	122.59	+	3.5e-05
endoplasmic reticulum part (GO:0044432)	392	280	192.23	+	3.69e-05
ribonucleoprotein complex (GO:1990904)	449	313	220.18	+	3.9e-05
chromosomal part (GO:0044427)	509	347	249.6	+	4.74e-05
somatodendritic compartment (GO:0036477)	246	190	120.63	+	7.25e-05
polymeric cytoskeletal fiber (GO:0099513)	309	227	151.53	+	8.54e-05
Golgi apparatus part (GO:0044431)	308	226	151.04	+	0.0001
transferase complex (GO:1990234)	397	278	194.68	+	0.000121
actin cytoskeleton (GO:0015629)	269	201	131.91	+	0.000156
cilium (GO:0005929)	306	223	150.06	+	0.00017
cytoplasmic vesicle part (GO:0044433)	275	204	134.85	+	0.000183
cell leading edge (GO:0031252)	195	155	95.62	+	0.000185
endoplasmic reticulum subcompartment (GO:0098827)	343	244	168.2	+	0.000202
Golgi subcompartment (GO:0098791)	275	203	134.85	+	0.000221
endoplasmic reticulum membrane (GO:0005789)	335	238	164.28	+	0.000238
nuclear speck (GO:0016607)	229	174	112.3	+	0.000267
nuclear outer membrane-endoplasmic reticulum membrane network (GO:0042175)	344	243	168.69	+	0.000291
axon (GO:0030424)	225	171	110.34	+	0.000351
plasma membrane protein complex (GO:0098797)	324	230	158.88	+	0.000371
spindle (GO:0005819)	176	139	86.31	+	0.000526
postsynapse (GO:0098794)	241	179	118.18	+	0.000588
organelle envelope (GO:0031967)	498	326	244.21	+	0.000825
envelope (GO:0031975)	498	326	244.21	+	0.000833
lytic vacuole (GO:0000323)	195	149	95.62	+	0.000856
cytoplasmic region (GO:0099568)	197	150	96.6	+	0.000903
presynapse (GO:0098793)	185	143	90.72	+	0.00091
lysosome (GO:0005764)	194	148	95.13	+	0.000999
extracellular matrix (GO:0031012)	206	154	101.02	+	0.00151
dendrite (GO:0030425)	168	130	82.38	+	0.00182
dendritic tree (GO:0097447)	168	130	82.38	+	0.00184
anchoring junction (GO:0070161)	155	121	76.01	+	0.0022
cell body (GO:0044297)	158	123	77.48	+	0.00244
receptor complex (GO:0043235)	198	147	97.1	+	0.00263
side of membrane (GO:0098552)	242	173	118.67	+	0.00275
membrane raft (GO:0045121)	138	109	67.67	+	0.00342
membrane microdomain (GO:0098857)	138	109	67.67	+	0.00345
Golgi membrane (GO:0000139)	190	141	93.17	+	0.00375
nuclear chromosome (GO:0000228)	309	210	151.53	+	0.00411
nuclear envelope (GO:0005635)	228	162	111.81	+	0.00488
cell cortex (GO:0005938)	116	94	56.88	+	0.0054
membrane region (GO:0098589)	144	111	70.61	+	0.00543
adherens junction (GO:0005912)	145	112	71.1	+	0.0055
apical part of cell (GO:0045177)	178	132	87.29	+	0.00572
ciliary part (GO:0044441)	231	163	113.28	+	0.00611
external side of plasma membrane (GO:0009897)	149	114	73.07	+	0.00626
transporter complex (GO:1990351)	171	127	83.85	+	0.00679
transmembrane transporter complex (GO:1902495)	171	127	83.85	+	0.00684
nuclear chromosome part (GO:0044454)	290	196	142.21	+	0.00732
chromatin (GO:0000785)	306	205	150.06	+	0.00826
microtubule (GO:0005874)	175	128	85.82	+	0.00929
ion channel complex (GO:0034702)	156	116	76.5	+	0.00967
lamellipodium (GO:0030027)	104	84	51	+	0.0101
cell projection membrane (GO:0031253)	121	95	59.34	+	0.0102
vesicle membrane (GO:0012506)	142	107	69.63	+	0.0113
secretory vesicle (GO:0099503)	199	141	97.59	+	0.0117
cytoplasmic vesicle membrane (GO:0030659)	131	100	64.24	+	0.0118
apical plasma membrane (GO:0016324)	136	103	66.69	+	0.014
myelin sheath (GO:0043209)	137	103	67.18	+	0.0144
neuronal cell body (GO:0043025)	129	98	63.26	+	0.0169
glutamatergic synapse (GO:0098978)	185	131	90.72	+	0.0172
microtubule organizing center part (GO:0044450)	101	80	49.53	+	0.0179
early endosome (GO:0005769)	132	99	64.73	+	0.0185
cell cortex part (GO:0044448)	75	63	36.78	+	0.0231
endosomal part (GO:0044440)	141	104	69.14	+	0.0245
nuclear membrane (GO:0031965)	150	109	73.56	+	0.0259
basolateral plasma membrane (GO:0016323)	106	82	51.98	+	0.0271
coated vesicle (GO:0030135)	85	69	41.68	+	0.0288
synaptic membrane (GO:0097060)	140	102	68.65	+	0.029
mitochondrial part (GO:0044429)	394	247	193.21	+	0.0293
late endosome (GO:0005770)	103	80	50.51	+	0.0297
midbody (GO:0030496)	93	73	45.61	+	0.032
nuclear chromatin (GO:0000790)	192	132	94.15	+	0.0331
spindle pole (GO:0000922)	89	71	43.64	+	0.0335
secretory granule (GO:0030141)	154	110	75.52	+	0.0336
transport vesicle (GO:0030133)	113	85	55.41	+	0.0337
clathrin-coated vesicle (GO:0030136)	55	49	26.97	+	0.0351
endosome membrane (GO:0010008)	128	94	62.77	+	0.0352
nucleolar part (GO:0044452)	116	87	56.88	+	0.0364
axon part (GO:0033267)	131	96	64.24	+	0.0382
cytosolic part (GO:0044445)	99	76	48.55	+	0.0383
fibrillar center (GO:0001650)	99	76	48.55	+	0.0386
chromosomal region (GO:0098687)	165	115	80.91	+	0.0423
cation channel complex (GO:0034703)	131	95	64.24	+	0.0459
plasma membrane receptor complex (GO:0098802)	112	83	54.92	+	0.0479
non-motile cilium (GO:0097730)	76	61	37.27	+	0.0481
