# Supplementary material for: Porcine single nucleotide polymorphisms and their functional effect: an update
Source: BMC Res Notes. 2018 Dec 4;11:860. doi: 10.1186/s13104-018-3973-6 (PMC6280461; doi:10.1186/s13104-018-3973-6)
Supplement: Supplementary file 5 — Additional file 5: Table S5. Significantly enriched gene ontology (GO) terms in the set of genes containing regulatory variants. [file 13104_2018_3973_MOESM5_ESM.xlsx]

## Sheet: Biological Process
GO Term	Annotated Swine Genes	NONSYN Genes	Expected Genes	Over- or under-represented	FDR Adjusted P-value
biological regulation (GO:0065007)	7476	5334	3839.24	+	1.01e-116
regulation of biological process (GO:0050789)	7050	5031	3620.47	+	3.89e-106
regulation of cellular process (GO:0050794)	6631	4713	3405.29	+	1.12e-93
metabolic process (GO:0008152)	5450	3967	2798.8	+	2.47e-82
organic substance metabolic process (GO:0071704)	4945	3655	2539.46	+	2.56e-79
primary metabolic process (GO:0044238)	4704	3479	2415.7	+	2.3e-74
cellular metabolic process (GO:0044237)	4570	3395	2346.88	+	1.28e-73
nitrogen compound metabolic process (GO:0006807)	4313	3186	2214.9	+	9.47e-66
regulation of metabolic process (GO:0019222)	3752	2831	1926.81	+	1.51e-62
macromolecule metabolic process (GO:0043170)	3846	2846	1975.08	+	2.44e-57
regulation of cellular metabolic process (GO:0031323)	3508	2643	1801.5	+	5.74e-57
regulation of macromolecule metabolic process (GO:0060255)	3493	2627	1793.8	+	3.76e-56
positive regulation of biological process (GO:0048518)	3429	2588	1760.93	+	5.36e-56
regulation of primary metabolic process (GO:0080090)	3425	2571	1758.88	+	3.67e-54
regulation of nitrogen compound metabolic process (GO:0051171)	3357	2525	1723.96	+	1.53e-53
localization (GO:0051179)	2853	2192	1465.13	+	1.05e-49
positive regulation of cellular process (GO:0048522)	3047	2301	1564.76	+	1.1e-48
cellular component organization or biogenesis (GO:0071840)	2781	2128	1428.16	+	4.05e-47
cellular macromolecule metabolic process (GO:0044260)	3093	2312	1588.38	+	1.19e-46
negative regulation of biological process (GO:0048519)	3003	2258	1542.17	+	1.32e-46
cellular component organization (GO:0016043)	2724	2086	1398.89	+	3.43e-46
developmental process (GO:0032502)	2896	2183	1487.22	+	2.48e-45
organonitrogen compound metabolic process (GO:1901564)	3045	2253	1563.73	+	4.69e-43
anatomical structure development (GO:0048856)	2774	2090	1424.56	+	5.49e-43
negative regulation of cellular process (GO:0048523)	2719	2051	1396.32	+	2.75e-42
multicellular organism development (GO:0007275)	2538	1929	1303.37	+	1.11e-40
system development (GO:0048731)	2314	1775	1188.34	+	1.66e-38
regulation of gene expression (GO:0010468)	2418	1820	1241.74	+	2.65e-36
establishment of localization (GO:0051234)	2171	1662	1114.9	+	2.17e-35
regulation of biological quality (GO:0065008)	2139	1639	1098.47	+	6.08e-35
positive regulation of metabolic process (GO:0009893)	2086	1605	1071.25	+	9.16e-35
transport (GO:0006810)	2080	1596	1068.17	+	3.57e-34
protein metabolic process (GO:0019538)	2484	1836	1275.64	+	1.28e-33
detection of chemical stimulus involved in sensory perception of smell (GO:0050911)	654	107	335.86	-	1.57e-33
regulation of biosynthetic process (GO:0009889)	2338	1745	1200.66	+	3.23e-33
response to stimulus (GO:0050896)	4703	3113	2415.19	+	4.01e-33
regulation of cellular biosynthetic process (GO:0031326)	2304	1723	1183.2	+	4.57e-33
regulation of nucleobase-containing compound metabolic process (GO:0019219)	2266	1693	1163.69	+	2.63e-32
regulation of response to stimulus (GO:0048583)	2343	1739	1203.23	+	3.3e-32
regulation of macromolecule biosynthetic process (GO:0010556)	2239	1674	1149.82	+	5.43e-32
detection of chemical stimulus involved in sensory perception (GO:0050907)	662	114	339.96	-	8.07e-32
positive regulation of cellular metabolic process (GO:0031325)	1920	1477	986	+	1e-31
positive regulation of macromolecule metabolic process (GO:0010604)	1943	1491	997.81	+	1e-31
regulation of signaling (GO:0023051)	2091	1579	1073.82	+	2.01e-31
regulation of cellular macromolecule biosynthetic process (GO:2000112)	2146	1611	1102.06	+	2.94e-31
regulation of cell communication (GO:0010646)	2075	1565	1065.6	+	6.86e-31
cellular response to stimulus (GO:0051716)	3593	2459	1845.15	+	6.86e-31
sensory perception of smell (GO:0007608)	670	120	344.07	-	1.21e-30
positive regulation of nitrogen compound metabolic process (GO:0051173)	1851	1420	950.57	+	5.28e-30
regulation of RNA metabolic process (GO:0051252)	2093	1562	1074.84	+	2.37e-29
cellular developmental process (GO:0048869)	1895	1441	973.16	+	2.78e-29
detection of chemical stimulus (GO:0009593)	677	127	347.67	-	4.45e-29
cellular protein metabolic process (GO:0044267)	2007	1501	1030.68	+	2.37e-28
cell differentiation (GO:0030154)	1838	1398	943.89	+	2.5e-28
detection of stimulus involved in sensory perception (GO:0050906)	695	136	356.91	-	4.36e-28
macromolecule modification (GO:0043412)	1770	1353	908.97	+	5.65e-28
organic cyclic compound metabolic process (GO:1901360)	1995	1489	1024.52	+	8.47e-28
animal organ development (GO:0048513)	1717	1318	881.75	+	1.01e-27
regulation of RNA biosynthetic process (GO:2001141)	1972	1471	1012.7	+	2.37e-27
sensory perception of chemical stimulus (GO:0007606)	694	138	356.4	-	2.49e-27
regulation of nucleic acid-templated transcription (GO:1903506)	1968	1468	1010.65	+	2.54e-27
regulation of multicellular organismal process (GO:0051239)	1837	1387	943.38	+	3.38e-27
regulation of transcription, DNA-templated (GO:0006355)	1919	1437	985.49	+	3.65e-27
biosynthetic process (GO:0009058)	1842	1386	945.94	+	1.07e-26
cellular nitrogen compound metabolic process (GO:0034641)	2168	1582	1113.36	+	1.15e-26
regulation of signal transduction (GO:0009966)	1874	1403	962.38	+	1.95e-26
protein modification process (GO:0036211)	1656	1269	850.42	+	2.08e-26
cellular protein modification process (GO:0006464)	1656	1269	850.42	+	2.11e-26
regulation of localization (GO:0032879)	1544	1198	792.91	+	3.45e-26
cellular aromatic compound metabolic process (GO:0006725)	1896	1412	973.67	+	5.99e-26
organic substance biosynthetic process (GO:1901576)	1789	1346	918.73	+	6.58e-26
heterocycle metabolic process (GO:0046483)	1861	1386	955.7	+	1.84e-25
multicellular organismal process (GO:0032501)	4027	2637	2068.03	+	9.24e-25
cellular biosynthetic process (GO:0044249)	1743	1307	895.1	+	1.16e-24
regulation of cellular component organization (GO:0051128)	1410	1101	724.09	+	1.6e-24
organelle organization (GO:0006996)	1618	1228	830.91	+	2.44e-24
nucleobase-containing compound metabolic process (GO:0006139)	1784	1328	916.16	+	3.21e-24
regulation of protein metabolic process (GO:0051246)	1654	1247	849.4	+	5.19e-24
regulation of molecular function (GO:0065009)	1915	1404	983.43	+	6.8e-24
negative regulation of metabolic process (GO:0009892)	1649	1240	846.83	+	1.53e-23
regulation of cellular protein metabolic process (GO:0032268)	1538	1165	789.83	+	8.64e-23
detection of stimulus (GO:0051606)	748	176	384.13	-	6.15e-22
regulation of developmental process (GO:0050793)	1499	1132	769.8	+	9.75e-22
negative regulation of macromolecule metabolic process (GO:0010605)	1506	1129	773.39	+	6e-21
anatomical structure morphogenesis (GO:0009653)	1265	979	649.63	+	9.09e-21
negative regulation of cellular metabolic process (GO:0031324)	1498	1120	769.29	+	1.95e-20
cellular localization (GO:0051641)	1059	843	543.84	+	6.57e-20
response to stress (GO:0006950)	1542	1141	791.88	+	7.07e-20
nucleic acid metabolic process (GO:0090304)	1476	1098	757.99	+	1.45e-19
positive regulation of gene expression (GO:0010628)	1196	925	614.2	+	1.78e-19
cell communication (GO:0007154)	2808	1881	1442.02	+	2.06e-19
regulation of transcription by RNA polymerase II (GO:0006357)	1175	911	603.41	+	2.15e-19
positive regulation of cellular biosynthetic process (GO:0031328)	1184	914	608.03	+	4.32e-19
positive regulation of biosynthetic process (GO:0009891)	1201	924	616.76	+	5.77e-19
negative regulation of nitrogen compound metabolic process (GO:0051172)	1395	1043	716.39	+	6.12e-19
nervous system development (GO:0007399)	1145	888	588.01	+	6.91e-19
regulation of catalytic activity (GO:0050790)	1315	993	675.31	+	8.04e-19
positive regulation of nucleobase-containing compound metabolic process (GO:0045935)	1151	891	591.09	+	8.19e-19
macromolecule localization (GO:0033036)	1089	851	559.25	+	1.21e-18
response to organic substance (GO:0010033)	1317	988	676.33	+	3.42e-18
positive regulation of macromolecule biosynthetic process (GO:0010557)	1141	878	585.95	+	4.95e-18
signaling (GO:0023052)	2741	1824	1407.62	+	7.86e-18
cellular response to chemical stimulus (GO:0070887)	1368	1015	702.52	+	1e-17
phosphorus metabolic process (GO:0006793)	1239	936	636.28	+	1.01e-17
regulation of protein modification process (GO:0031399)	1092	845	560.79	+	1.08e-17
phosphate-containing compound metabolic process (GO:0006796)	1227	928	630.12	+	1.09e-17
positive regulation of RNA metabolic process (GO:0051254)	1044	810	536.14	+	3.86e-17
regulation of transport (GO:0051049)	984	772	505.32	+	4.79e-17
regulation of phosphate metabolic process (GO:0019220)	1030	794	528.95	+	2.58e-16
regulation of phosphorus metabolic process (GO:0051174)	1031	795	529.46	+	2.62e-16
positive regulation of nucleic acid-templated transcription (GO:1903508)	1001	774	514.06	+	4.5e-16
positive regulation of RNA biosynthetic process (GO:1902680)	1001	774	514.06	+	4.54e-16
regulation of multicellular organismal development (GO:2000026)	1159	871	595.19	+	5.57e-16
cellular component biogenesis (GO:0044085)	1198	893	615.22	+	8.48e-16
macromolecule biosynthetic process (GO:0009059)	1262	932	648.09	+	8.75e-16
signal transduction (GO:0007165)	2597	1713	1333.67	+	1.54e-15
positive regulation of transcription, DNA-templated (GO:0045893)	954	739	489.92	+	1.96e-15
cellular macromolecule biosynthetic process (GO:0034645)	1244	917	638.85	+	2.13e-15
neurogenesis (GO:0022008)	877	688	450.38	+	4.04e-15
cellular component assembly (GO:0022607)	1130	844	580.3	+	4.85e-15
tissue development (GO:0009888)	989	755	507.89	+	8.37e-15
cell development (GO:0048468)	915	709	469.89	+	8.77e-15
organic cyclic compound biosynthetic process (GO:1901362)	1014	770	520.73	+	9.17e-15
protein localization (GO:0008104)	893	695	458.59	+	1.01e-14
organic substance transport (GO:0071702)	893	694	458.59	+	1.24e-14
RNA metabolic process (GO:0016070)	1154	855	592.63	+	1.25e-14
regulation of phosphorylation (GO:0042325)	907	701	465.78	+	1.9e-14
positive regulation of response to stimulus (GO:0048584)	1180	869	605.98	+	1.91e-14
positive regulation of molecular function (GO:0044093)	975	743	500.7	+	2.2e-14
positive regulation of multicellular organismal process (GO:0051240)	1043	784	535.62	+	2.37e-14
gene expression (GO:0010467)	1364	978	700.47	+	3.28e-14
regulation of intracellular signal transduction (GO:1902531)	1005	759	516.11	+	4.08e-14
generation of neurons (GO:0048699)	807	634	414.43	+	6.52e-14
negative regulation of response to stimulus (GO:0048585)	921	704	472.97	+	7.84e-14
cellular nitrogen compound biosynthetic process (GO:0044271)	1224	889	628.57	+	8.75e-14
negative regulation of signaling (GO:0023057)	742	591	381.05	+	9.46e-14
negative regulation of cell communication (GO:0010648)	739	589	379.51	+	1.05e-13
cellular response to organic substance (GO:0071310)	1068	793	548.46	+	1.14e-13
aromatic compound biosynthetic process (GO:0019438)	957	723	491.46	+	1.73e-13
cellular response to stress (GO:0033554)	776	610	398.51	+	1.92e-13
positive regulation of protein metabolic process (GO:0051247)	954	721	489.92	+	1.92e-13
homeostatic process (GO:0042592)	850	656	436.51	+	1.99e-13
heterocycle biosynthetic process (GO:0018130)	953	720	489.41	+	2.24e-13
regulation of protein phosphorylation (GO:0001932)	841	650	431.89	+	2.25e-13
small molecule metabolic process (GO:0044281)	918	698	471.43	+	2.27e-13
positive regulation of signaling (GO:0023056)	960	723	493	+	2.67e-13
regulation of cell differentiation (GO:0045595)	1013	756	520.22	+	2.7e-13
positive regulation of cell communication (GO:0010647)	955	718	490.43	+	4.19e-13
regulation of organelle organization (GO:0033043)	716	568	367.7	+	6.22e-13
negative regulation of gene expression (GO:0010629)	928	700	476.57	+	6.5e-13
regulation of cell death (GO:0010941)	880	669	451.92	+	8.48e-13
nucleobase-containing compound biosynthetic process (GO:0034654)	912	688	468.35	+	1.12e-12
positive regulation of cellular protein metabolic process (GO:0032270)	891	675	457.57	+	1.14e-12
negative regulation of signal transduction (GO:0009968)	698	554	358.45	+	1.21e-12
positive regulation of cellular component organization (GO:0051130)	678	539	348.18	+	2.24e-12
cell surface receptor signaling pathway (GO:0007166)	979	726	502.76	+	2.37e-12
establishment of localization in cell (GO:0051649)	698	551	358.45	+	2.87e-12
regulation of apoptotic process (GO:0042981)	809	617	415.46	+	6.17e-12
response to external stimulus (GO:0009605)	971	716	498.65	+	7.31e-12
movement of cell or subcellular component (GO:0006928)	717	557	368.21	+	1.26e-11
regulation of programmed cell death (GO:0043067)	821	622	421.62	+	1.27e-11
positive regulation of transcription by RNA polymerase II (GO:0045944)	740	571	380.02	+	1.37e-11
cellular macromolecule localization (GO:0070727)	658	519	337.91	+	1.51e-11
positive regulation of signal transduction (GO:0009967)	882	658	452.94	+	1.98e-11
positive regulation of developmental process (GO:0051094)	818	618	420.08	+	2.08e-11
positive regulation of catalytic activity (GO:0043085)	766	585	393.37	+	2.38e-11
cellular protein localization (GO:0034613)	654	515	335.86	+	2.46e-11
intracellular signal transduction (GO:0035556)	784	595	402.62	+	3.22e-11
sensory perception (GO:0007600)	894	288	459.11	-	3.32e-11
nitrogen compound transport (GO:0071705)	670	524	344.07	+	3.33e-11
regulation of anatomical structure morphogenesis (GO:0022603)	577	464	296.31	+	4.27e-11
phosphorylation (GO:0016310)	738	565	378.99	+	5.16e-11
vesicle-mediated transport (GO:0016192)	578	464	296.83	+	5.51e-11
immune system process (GO:0002376)	1007	729	517.14	+	5.56e-11
intracellular transport (GO:0046907)	564	453	289.64	+	8.06e-11
organonitrogen compound biosynthetic process (GO:1901566)	740	562	380.02	+	1.47e-10
tube development (GO:0035295)	551	443	282.96	+	1.5e-10
negative regulation of biosynthetic process (GO:0009890)	853	631	438.05	+	1.55e-10
catabolic process (GO:0009056)	857	633	440.11	+	1.71e-10
cell projection organization (GO:0030030)	543	437	278.85	+	1.73e-10
transmembrane transport (GO:0055085)	792	593	406.72	+	1.82e-10
regulation of cellular component biogenesis (GO:0044087)	557	446	286.04	+	1.83e-10
negative regulation of cellular biosynthetic process (GO:0031327)	838	621	430.35	+	1.84e-10
plasma membrane bounded cell projection organization (GO:0120036)	537	431	275.77	+	3.33e-10
negative regulation of nucleobase-containing compound metabolic process (GO:0045934)	824	610	423.16	+	3.33e-10
animal organ morphogenesis (GO:0009887)	617	481	316.86	+	3.88e-10
regulation of response to stress (GO:0080134)	760	569	390.29	+	5.31e-10
positive regulation of protein modification process (GO:0031401)	698	530	358.45	+	5.73e-10
negative regulation of macromolecule biosynthetic process (GO:0010558)	810	599	415.97	+	5.94e-10
ion transport (GO:0006811)	803	594	412.37	+	7.26e-10
locomotion (GO:0040011)	624	482	320.45	+	8.95e-10
negative regulation of cellular macromolecule biosynthetic process (GO:2000113)	776	576	398.51	+	9.5e-10
regulation of protein localization (GO:0032880)	546	432	280.39	+	1.09e-09
regulation of cellular localization (GO:0060341)	483	392	248.04	+	1.23e-09
multi-organism process (GO:0051704)	1047	739	537.68	+	1.27e-09
negative regulation of cellular protein metabolic process (GO:0032269)	648	495	332.77	+	1.47e-09
negative regulation of protein metabolic process (GO:0051248)	684	517	351.26	+	1.82e-09
protein-containing complex subunit organization (GO:0043933)	767	568	393.89	+	1.9e-09
regulation of cell proliferation (GO:0042127)	897	646	460.65	+	2.38e-09
regulation of hydrolase activity (GO:0051336)	729	543	374.37	+	2.74e-09
embryo development (GO:0009790)	650	494	333.8	+	2.78e-09
epithelium development (GO:0060429)	630	481	323.53	+	2.86e-09
cellular catabolic process (GO:0044248)	741	550	380.53	+	3.02e-09
negative regulation of RNA metabolic process (GO:0051253)	746	552	383.1	+	3.42e-09
lipid metabolic process (GO:0006629)	604	464	310.18	+	3.59e-09
neuron differentiation (GO:0030182)	525	413	269.61	+	5.39e-09
anatomical structure formation involved in morphogenesis (GO:0048646)	538	421	276.29	+	5.43e-09
regulation of cell cycle (GO:0051726)	589	453	302.48	+	6.28e-09
RNA biosynthetic process (GO:0032774)	696	518	357.42	+	7.67e-09
positive regulation of cell differentiation (GO:0045597)	547	425	280.91	+	8.86e-09
regulation of cell development (GO:0060284)	505	398	259.34	+	9.78e-09
positive regulation of phosphate metabolic process (GO:0045937)	626	474	321.48	+	9.83e-09
positive regulation of phosphorus metabolic process (GO:0010562)	626	474	321.48	+	9.88e-09
nucleic acid-templated transcription (GO:0097659)	693	515	355.88	+	1.02e-08
transcription, DNA-templated (GO:0006351)	692	514	355.37	+	1.19e-08
regulation of transferase activity (GO:0051338)	544	421	279.37	+	1.48e-08
negative regulation of transcription, DNA-templated (GO:0045892)	680	505	349.21	+	1.55e-08
amide transport (GO:0042886)	518	404	266.01	+	1.82e-08
cytoskeleton organization (GO:0007010)	573	438	294.26	+	1.91e-08
negative regulation of RNA biosynthetic process (GO:1902679)	699	516	358.97	+	2.02e-08
negative regulation of nucleic acid-templated transcription (GO:1903507)	699	516	358.97	+	2.02e-08
positive regulation of phosphorylation (GO:0042327)	588	447	301.96	+	2.38e-08
chemical homeostasis (GO:0048878)	520	403	267.04	+	2.92e-08
organic substance catabolic process (GO:1901575)	748	544	384.13	+	3e-08
regulation of kinase activity (GO:0043549)	486	381	249.58	+	3.4e-08
protein phosphorylation (GO:0006468)	555	424	285.02	+	3.7e-08
cellular component morphogenesis (GO:0032989)	404	329	207.47	+	3.75e-08
negative regulation of cell death (GO:0060548)	567	431	291.18	+	4.22e-08
negative regulation of molecular function (GO:0044092)	654	485	335.86	+	4.22e-08
cell motility (GO:0048870)	514	398	263.96	+	4.34e-08
localization of cell (GO:0051674)	514	398	263.96	+	4.35e-08
regulation of nervous system development (GO:0051960)	489	382	251.12	+	4.48e-08
establishment of protein localization (GO:0045184)	537	412	275.77	+	4.7e-08
peptide transport (GO:0015833)	504	391	258.82	+	4.77e-08
circulatory system development (GO:0072359)	529	406	271.66	+	5.57e-08
response to endogenous stimulus (GO:0009719)	622	464	319.42	+	5.65e-08
regulation of cellular component movement (GO:0051270)	570	431	292.72	+	6.59e-08
carbohydrate derivative metabolic process (GO:1901135)	549	418	281.93	+	6.62e-08
protein-containing complex assembly (GO:0065003)	668	491	343.05	+	6.9e-08
response to oxygen-containing compound (GO:1901700)	625	465	320.96	+	7.28e-08
regulation of secretion (GO:0051046)	422	337	216.71	+	8.86e-08
positive regulation of protein phosphorylation (GO:0001934)	565	426	290.15	+	1.02e-07
cell cycle (GO:0007049)	505	389	259.34	+	1.09e-07
positive regulation of transport (GO:0051050)	501	386	257.28	+	1.18e-07
response to abiotic stimulus (GO:0009628)	526	401	270.12	+	1.34e-07
regulation of locomotion (GO:0040012)	576	432	295.8	+	1.35e-07
regulation of immune system process (GO:0002682)	757	542	388.75	+	1.37e-07
regulation of neurogenesis (GO:0050767)	411	328	211.07	+	1.41e-07
neuron development (GO:0048666)	425	337	218.26	+	1.49e-07
regulation of protein kinase activity (GO:0045859)	448	351	230.07	+	1.71e-07
cell migration (GO:0016477)	457	356	234.69	+	1.88e-07
negative regulation of multicellular organismal process (GO:0051241)	716	516	367.7	+	1.93e-07
positive regulation of organelle organization (GO:0010638)	361	295	185.39	+	1.95e-07
protein transport (GO:0015031)	486	374	249.58	+	2.01e-07
negative regulation of apoptotic process (GO:0043066)	515	392	264.47	+	2.11e-07
regulation of secretion by cell (GO:1903530)	395	316	202.85	+	2.32e-07
central nervous system development (GO:0007417)	464	359	238.28	+	2.82e-07
negative regulation of programmed cell death (GO:0043069)	528	399	271.15	+	3.01e-07
regulation of plasma membrane bounded cell projection organization (GO:0120035)	324	269	166.39	+	3.37e-07
regulation of cell projection organization (GO:0031344)	327	271	167.93	+	3.83e-07
tube morphogenesis (GO:0035239)	414	326	212.61	+	4.47e-07
organic acid metabolic process (GO:0006082)	491	374	252.15	+	5.11e-07
reproduction (GO:0000003)	700	501	359.48	+	5.38e-07
cell morphogenesis (GO:0000902)	359	290	184.36	+	5.49e-07
cellular response to endogenous stimulus (GO:0071495)	559	415	287.07	+	5.57e-07
regulation of cell motility (GO:2000145)	523	393	268.58	+	5.6e-07
negative regulation of protein modification process (GO:0031400)	366	294	187.96	+	5.72e-07
reproductive process (GO:0022414)	699	500	358.97	+	6.12e-07
negative regulation of phosphate metabolic process (GO:0045936)	352	285	180.77	+	6.45e-07
negative regulation of phosphorus metabolic process (GO:0010563)	352	285	180.77	+	6.47e-07
peptidyl-amino acid modification (GO:0018193)	480	366	246.5	+	6.56e-07
negative regulation of cellular component organization (GO:0051129)	396	313	203.36	+	6.83e-07
head development (GO:0060322)	392	310	201.31	+	7.35e-07
oxoacid metabolic process (GO:0043436)	480	365	246.5	+	7.93e-07
organophosphate metabolic process (GO:0019637)	476	362	244.45	+	8.62e-07
regulation of cell migration (GO:0030334)	499	376	256.26	+	9.05e-07
negative regulation of transcription by RNA polymerase II (GO:0000122)	492	372	252.66	+	9.08e-07
regulation of MAPK cascade (GO:0043408)	431	334	221.34	+	9.14e-07
carbohydrate derivative biosynthetic process (GO:1901137)	316	260	162.28	+	9.39e-07
cellular lipid metabolic process (GO:0044255)	457	349	234.69	+	1.09e-06
negative regulation of intracellular signal transduction (GO:1902532)	309	255	158.68	+	1.11e-06
tissue morphogenesis (GO:0048729)	393	309	201.82	+	1.14e-06
carboxylic acid metabolic process (GO:0019752)	452	345	232.12	+	1.39e-06
neuron projection development (GO:0031175)	332	269	170.5	+	1.4e-06
positive regulation of intracellular signal transduction (GO:1902533)	572	419	293.75	+	1.49e-06
regulation of catabolic process (GO:0009894)	457	348	234.69	+	1.6e-06
negative regulation of developmental process (GO:0051093)	572	418	293.75	+	1.78e-06
proteolysis (GO:0006508)	698	494	358.45	+	1.84e-06
immune system development (GO:0002520)	415	321	213.12	+	1.85e-06
protein modification by small protein conjugation or removal (GO:0070647)	447	340	229.55	+	2.16e-06
membrane organization (GO:0061024)	305	249	156.63	+	2.96e-06
ion transmembrane transport (GO:0034220)	537	393	275.77	+	4.01e-06
cellular homeostasis (GO:0019725)	394	305	202.34	+	4.07e-06
cell cycle process (GO:0022402)	435	330	223.39	+	4.1e-06
regulation of cellular catabolic process (GO:0031329)	389	301	199.77	+	4.27e-06
regulation of peptide transport (GO:0090087)	377	294	193.61	+	4.38e-06
regulation of neuron differentiation (GO:0045664)	316	255	162.28	+	4.48e-06
hematopoietic or lymphoid organ development (GO:0048534)	400	308	205.42	+	4.82e-06
brain development (GO:0007420)	355	279	182.31	+	4.9e-06
negative regulation of catalytic activity (GO:0043086)	469	350	240.85	+	5.66e-06
regulation of cell morphogenesis (GO:0022604)	241	205	123.76	+	6.27e-06
behavior (GO:0007610)	358	280	183.85	+	6.62e-06
embryo development ending in birth or egg hatching (GO:0009792)	434	327	222.88	+	7.06e-06
negative regulation of phosphorylation (GO:0042326)	277	228	142.25	+	7.3e-06
regulation of cellular protein localization (GO:1903827)	294	239	150.98	+	7.31e-06
cellular response to DNA damage stimulus (GO:0006974)	377	291	193.61	+	7.99e-06
regulation of establishment of protein localization (GO:0070201)	378	292	194.12	+	8.18e-06
cell-cell signaling (GO:0007267)	334	264	171.52	+	8.39e-06
developmental process involved in reproduction (GO:0003006)	407	310	209.01	+	8.63e-06
cell proliferation (GO:0008283)	318	253	163.31	+	9.2e-06
heart development (GO:0007507)	327	259	167.93	+	1.01e-05
chromosome organization (GO:0051276)	510	372	261.91	+	1.03e-05
protein modification by small protein conjugation (GO:0032446)	366	283	187.96	+	1.04e-05
regulation of cellular response to stress (GO:0080135)	375	289	192.58	+	1.1e-05
chordate embryonic development (GO:0043009)	425	320	218.26	+	1.16e-05
regulation of cell cycle process (GO:0010564)	371	286	190.52	+	1.19e-05
regulation of vesicle-mediated transport (GO:0060627)	274	224	140.71	+	1.26e-05
positive regulation of hydrolase activity (GO:0051345)	393	299	201.82	+	1.26e-05
regulation of protein transport (GO:0051223)	357	276	183.33	+	1.43e-05
regulation of protein complex assembly (GO:0043254)	252	209	129.41	+	1.6e-05
embryonic morphogenesis (GO:0048598)	402	304	206.44	+	1.6e-05
response to nitrogen compound (GO:1901698)	420	315	215.69	+	1.77e-05
hemopoiesis (GO:0030097)	362	278	185.9	+	2.02e-05
positive regulation of cell death (GO:0010942)	336	262	172.55	+	2.03e-05
regulation of anatomical structure size (GO:0090066)	275	223	141.22	+	2.04e-05
small molecule biosynthetic process (GO:0044283)	282	227	144.82	+	2.14e-05
protein ubiquitination (GO:0016567)	345	267	177.17	+	2.18e-05
morphogenesis of an epithelium (GO:0002009)	314	247	161.25	+	2.27e-05
negative regulation of protein phosphorylation (GO:0001933)	251	207	128.9	+	2.42e-05
positive regulation of transferase activity (GO:0051347)	363	278	186.42	+	2.5e-05
positive regulation of apoptotic process (GO:0043065)	317	248	162.79	+	3.07e-05
regulation of immune response (GO:0050776)	415	309	213.12	+	3.25e-05
mitotic cell cycle (GO:0000278)	270	218	138.66	+	3.26e-05
regulation of cell adhesion (GO:0030155)	401	300	205.93	+	3.3e-05
organonitrogen compound catabolic process (GO:1901565)	448	329	230.07	+	3.46e-05
positive regulation of kinase activity (GO:0033674)	321	250	164.85	+	3.47e-05
actin filament-based process (GO:0030029)	299	236	153.55	+	3.85e-05
response to drug (GO:0042493)	358	273	183.85	+	3.86e-05
positive regulation of programmed cell death (GO:0043068)	320	249	164.33	+	4.08e-05
organelle assembly (GO:0070925)	320	249	164.33	+	4.09e-05
cell morphogenesis involved in differentiation (GO:0000904)	278	222	142.76	+	4.32e-05
regulation of proteolysis (GO:0030162)	453	331	232.63	+	4.6e-05
positive regulation of cell development (GO:0010720)	268	215	137.63	+	4.67e-05
response to cytokine (GO:0034097)	439	322	225.44	+	4.74e-05
response to chemical (GO:0042221)	2522	1503	1295.15	+	5.34e-05
ion homeostasis (GO:0050801)	351	267	180.25	+	5.63e-05
positive regulation of cellular component biogenesis (GO:0044089)	309	240	158.68	+	6.52e-05
anion transport (GO:0006820)	310	241	159.2	+	6.72e-05
regulation of cytoskeleton organization (GO:0051493)	304	237	156.12	+	6.79e-05
response to hormone (GO:0009725)	331	254	169.98	+	6.92e-05
response to organic cyclic compound (GO:0014070)	338	258	173.58	+	6.94e-05
epithelial tube morphogenesis (GO:0060562)	218	181	111.95	+	7.63e-05
response to organonitrogen compound (GO:0010243)	363	273	186.42	+	7.78e-05
sensory organ development (GO:0007423)	350	265	179.74	+	7.96e-05
regulation of ion transport (GO:0043269)	336	256	172.55	+	7.98e-05
positive regulation of protein kinase activity (GO:0045860)	298	232	153.04	+	8.38e-05
regulation of neuron projection development (GO:0010975)	221	183	113.49	+	8.53e-05
negative regulation of cell cycle (GO:0045786)	244	198	125.3	+	8.67e-05
biological adhesion (GO:0022610)	413	303	212.09	+	8.9e-05
negative regulation of cell proliferation (GO:0008285)	386	286	198.23	+	9.63e-05
endomembrane system organization (GO:0010256)	192	163	98.6	+	9.82e-05
oxidation-reduction process (GO:0055114)	676	460	347.15	+	9.97e-05
immune response (GO:0006955)	458	330	235.2	+	9.98e-05
cell part morphogenesis (GO:0032990)	232	189	119.14	+	0.000105
organelle localization (GO:0051640)	244	197	125.3	+	0.000106
cellular chemical homeostasis (GO:0055082)	306	236	157.14	+	0.000106
cell adhesion (GO:0007155)	406	298	208.5	+	0.000106
regulation of protein serine/threonine kinase activity (GO:0071900)	286	223	146.87	+	0.000127
DNA metabolic process (GO:0006259)	376	279	193.09	+	0.000127
cation transport (GO:0006812)	506	358	259.85	+	0.000131
cellular response to oxygen-containing compound (GO:1901701)	441	318	226.47	+	0.000137
intracellular protein transport (GO:0006886)	298	230	153.04	+	0.000151
cellular response to cytokine stimulus (GO:0071345)	399	292	204.9	+	0.000154
reproductive system development (GO:0061458)	261	206	134.03	+	0.000158
regulation of mitotic cell cycle (GO:0007346)	280	218	143.79	+	0.000158
macromolecule catabolic process (GO:0009057)	410	299	210.55	+	0.000164
negative regulation of cell differentiation (GO:0045596)	421	305	216.2	+	0.000175
positive regulation of neurogenesis (GO:0050769)	218	178	111.95	+	0.000184
skeletal system development (GO:0001501)	300	230	154.06	+	0.000193
forebrain development (GO:0030900)	231	186	118.63	+	0.000195
organophosphate biosynthetic process (GO:0090407)	243	194	124.79	+	0.000195
positive regulation of cell proliferation (GO:0008284)	521	365	267.56	+	0.000197
apoptotic process (GO:0006915)	329	248	168.96	+	0.000199
microtubule-based process (GO:0007017)	365	270	187.44	+	0.000199
cell death (GO:0008219)	367	271	188.47	+	0.000208
reproductive structure development (GO:0048608)	258	203	132.49	+	0.000212
regulation of GTPase activity (GO:0043087)	258	203	132.49	+	0.000212
cellular macromolecule catabolic process (GO:0044265)	361	267	185.39	+	0.000215
protein localization to organelle (GO:0033365)	298	228	153.04	+	0.000219
programmed cell death (GO:0012501)	350	260	179.74	+	0.000235
epithelial cell differentiation (GO:0030855)	302	230	155.09	+	0.000246
response to lipid (GO:0033993)	339	253	174.09	+	0.000256
plasma membrane bounded cell projection morphogenesis (GO:0120039)	222	179	114.01	+	0.000265
protein localization to membrane (GO:0072657)	189	158	97.06	+	0.000269
regulation of response to external stimulus (GO:0032101)	443	316	227.5	+	0.000269
cell projection morphogenesis (GO:0048858)	223	180	114.52	+	0.000271
actin cytoskeleton organization (GO:0030036)	260	203	133.52	+	0.000277
gland development (GO:0048732)	248	196	127.36	+	0.000279
regulation of hormone levels (GO:0010817)	267	208	137.12	+	0.000279
regulation of intracellular transport (GO:0032386)	224	180	115.03	+	0.000282
nucleobase-containing small molecule metabolic process (GO:0055086)	316	238	162.28	+	0.000293
mitotic cell cycle process (GO:1903047)	238	189	122.22	+	0.0003
inorganic ion homeostasis (GO:0098771)	310	234	159.2	+	0.000301
cardiovascular system development (GO:0072358)	332	248	170.5	+	0.000304
enzyme linked receptor protein signaling pathway (GO:0007167)	318	239	163.31	+	0.000307
negative regulation of transport (GO:0051051)	252	198	129.41	+	0.000315
secretion (GO:0046903)	246	194	126.33	+	0.000316
regulation of transmembrane transport (GO:0034762)	293	223	150.47	+	0.000332
multi-organism reproductive process (GO:0044703)	474	334	243.42	+	0.00034
import into cell (GO:0098657)	261	203	134.03	+	0.000341
neuron projection morphogenesis (GO:0048812)	219	176	112.47	+	0.000356
positive regulation of nervous system development (GO:0051962)	266	206	136.6	+	0.000399
embryonic organ development (GO:0048568)	300	227	154.06	+	0.000399
regulation of apoptotic signaling pathway (GO:2001233)	249	195	127.87	+	0.00043
positive regulation of MAPK cascade (GO:0043410)	303	228	155.6	+	0.000437
cation homeostasis (GO:0055080)	304	229	156.12	+	0.000444
regulation of cell morphogenesis involved in differentiation (GO:0010769)	149	130	76.52	+	0.000451
urogenital system development (GO:0001655)	208	168	106.82	+	0.000454
lipid biosynthetic process (GO:0008610)	239	188	122.74	+	0.000463
regulation of system process (GO:0044057)	265	204	136.09	+	0.000469
regulation of growth (GO:0040008)	374	272	192.06	+	0.00047
chromatin organization (GO:0006325)	337	249	173.06	+	0.000485
response to extracellular stimulus (GO:0009991)	188	155	96.55	+	0.000499
vasculature development (GO:0001944)	324	241	166.39	+	0.000507
cofactor metabolic process (GO:0051186)	236	186	121.2	+	0.000512
positive regulation of immune system process (GO:0002684)	490	341	251.64	+	0.000513
response to biotic stimulus (GO:0009607)	482	336	247.53	+	0.000521
multicellular organismal reproductive process (GO:0048609)	389	280	199.77	+	0.000539
metal ion homeostasis (GO:0055065)	277	211	142.25	+	0.00054
positive regulation of catabolic process (GO:0009896)	232	183	119.14	+	0.000547
regulation of peptide secretion (GO:0002791)	258	199	132.49	+	0.000554
multicellular organism reproduction (GO:0032504)	399	286	204.9	+	0.000555
blood vessel development (GO:0001568)	310	231	159.2	+	0.000612
regulation of cellular component size (GO:0032535)	199	161	102.19	+	0.000613
positive regulation of cellular catabolic process (GO:0031331)	196	159	100.65	+	0.000678
regulation of defense response (GO:0031347)	357	259	183.33	+	0.000755
cell activation (GO:0001775)	326	240	167.41	+	0.000757
heart morphogenesis (GO:0003007)	171	142	87.82	+	0.000775
transcription by RNA polymerase II (GO:0006366)	367	265	188.47	+	0.000784
nervous system process (GO:0050877)	1113	456	571.57	-	0.000786
regulation of cytokine production (GO:0001817)	419	296	215.17	+	0.000814
response to nutrient levels (GO:0031667)	173	143	88.84	+	0.00084
positive regulation of secretion (GO:0051047)	214	170	109.9	+	0.000843
nucleotide metabolic process (GO:0009117)	273	207	140.2	+	0.000846
cellular response to hormone stimulus (GO:0032870)	273	207	140.2	+	0.000848
negative regulation of organelle organization (GO:0010639)	215	170	110.41	+	0.000872
endocytosis (GO:0006897)	234	182	120.17	+	0.000875
positive regulation of locomotion (GO:0040017)	326	239	167.41	+	0.000892
regulation of ion transmembrane transport (GO:0034765)	236	183	121.2	+	0.000929
multicellular organismal homeostasis (GO:0048871)	176	145	90.38	+	0.00093
nucleoside phosphate metabolic process (GO:0006753)	277	209	142.25	+	0.000936
cellular ion homeostasis (GO:0006873)	264	201	135.57	+	0.00096
developmental growth (GO:0048589)	226	177	116.06	+	0.00101
regulation of membrane potential (GO:0042391)	202	161	103.74	+	0.00104
renal system development (GO:0072001)	185	150	95.01	+	0.00106
glycoprotein metabolic process (GO:0009100)	191	154	98.09	+	0.00106
growth (GO:0040007)	230	179	118.11	+	0.00115
microtubule cytoskeleton organization (GO:0000226)	251	192	128.9	+	0.00118
response to other organism (GO:0051707)	451	313	231.61	+	0.00119
glycoprotein biosynthetic process (GO:0009101)	155	130	79.6	+	0.00121
positive regulation of cellular component movement (GO:0051272)	310	228	159.2	+	0.00122
regulation of binding (GO:0051098)	239	184	122.74	+	0.00123
response to external biotic stimulus (GO:0043207)	454	315	233.15	+	0.00124
lipid localization (GO:0010876)	184	149	94.49	+	0.00126
protein complex oligomerization (GO:0051259)	268	202	137.63	+	0.00127
protein catabolic process (GO:0030163)	304	224	156.12	+	0.00127
positive regulation of neuron differentiation (GO:0045666)	157	131	80.63	+	0.00131
organic anion transport (GO:0015711)	235	181	120.68	+	0.00132
positive regulation of cell migration (GO:0030335)	291	216	149.44	+	0.00132
positive regulation of GTPase activity (GO:0043547)	216	169	110.92	+	0.00133
positive regulation of cell projection organization (GO:0031346)	169	139	86.79	+	0.00135
positive regulation of secretion by cell (GO:1903532)	205	162	105.28	+	0.00139
regulation of chromosome organization (GO:0033044)	207	163	106.3	+	0.00149
cellular response to organic cyclic compound (GO:0071407)	253	192	129.93	+	0.00149
cell projection assembly (GO:0030031)	201	159	103.22	+	0.0015
sexual reproduction (GO:0019953)	423	295	217.23	+	0.00157
modulation of chemical synaptic transmission (GO:0050804)	209	164	107.33	+	0.00158
regulation of trans-synaptic signaling (GO:0099177)	209	164	107.33	+	0.00158
inorganic ion transmembrane transport (GO:0098660)	383	271	196.69	+	0.00168
leukocyte activation (GO:0045321)	265	199	136.09	+	0.00169
cation transmembrane transport (GO:0098655)	375	266	192.58	+	0.0017
axon development (GO:0061564)	181	146	92.95	+	0.00171
plasma membrane bounded cell projection assembly (GO:0120031)	199	157	102.19	+	0.00172
kidney development (GO:0001822)	170	139	87.3	+	0.00174
circulatory system process (GO:0003013)	200	158	102.71	+	0.00175
cell morphogenesis involved in neuron differentiation (GO:0048667)	206	162	105.79	+	0.00175
regulation of developmental growth (GO:0048638)	194	154	99.63	+	0.00176
posttranscriptional regulation of gene expression (GO:0010608)	213	166	109.38	+	0.00177
supramolecular fiber organization (GO:0097435)	226	174	116.06	+	0.00178
response to radiation (GO:0009314)	240	183	123.25	+	0.0018
cellular cation homeostasis (GO:0030003)	256	193	131.47	+	0.00191
cellular metal ion homeostasis (GO:0006875)	236	180	121.2	+	0.00195
cellular response to external stimulus (GO:0071496)	151	126	77.54	+	0.00196
organic hydroxy compound metabolic process (GO:1901615)	198	156	101.68	+	0.002
in utero embryonic development (GO:0001701)	237	181	121.71	+	0.00201
muscle structure development (GO:0061061)	251	189	128.9	+	0.00202
positive regulation of cell motility (GO:2000147)	304	222	156.12	+	0.00207
chemotaxis (GO:0006935)	253	190	129.93	+	0.00213
taxis (GO:0042330)	254	191	130.44	+	0.00217
regulation of DNA-binding transcription factor activity (GO:0051090)	248	187	127.36	+	0.00223
regulation of neurotransmitter levels (GO:0001505)	161	132	82.68	+	0.00235
regulation of MAP kinase activity (GO:0043405)	197	155	101.17	+	0.00237
blood circulation (GO:0008015)	191	151	98.09	+	0.00238
lipid transport (GO:0006869)	162	132	83.19	+	0.00245
regulation of DNA metabolic process (GO:0051052)	245	185	125.82	+	0.00247
regulation of protein secretion (GO:0050708)	239	181	122.74	+	0.00254
RNA processing (GO:0006396)	330	237	169.47	+	0.00254
cell surface receptor signaling pathway involved in cell-cell signaling (GO:1905114)	136	115	69.84	+	0.00256
telencephalon development (GO:0021537)	153	126	78.57	+	0.00265
cellular protein catabolic process (GO:0044257)	277	204	142.25	+	0.00266
positive regulation of establishment of protein localization (GO:1904951)	214	165	109.9	+	0.00268
negative regulation of cellular component movement (GO:0051271)	171	138	87.82	+	0.00274
defense response (GO:0006952)	507	341	260.37	+	0.00294
regulation of Wnt signaling pathway (GO:0030111)	185	146	95.01	+	0.00295
regulation of actin filament-based process (GO:0032970)	204	158	104.76	+	0.00295
covalent chromatin modification (GO:0016569)	224	171	115.03	+	0.00295
morphogenesis of a branching structure (GO:0001763)	134	113	68.81	+	0.00297
positive regulation of protein serine/threonine kinase activity (GO:0071902)	187	147	96.03	+	0.00315
divalent inorganic cation homeostasis (GO:0072507)	201	156	103.22	+	0.00327
positive regulation of cellular protein localization (GO:1903829)	170	136	87.3	+	0.00329
ear development (GO:0043583)	142	118	72.92	+	0.00332
cellular response to nitrogen compound (GO:1901699)	272	200	139.68	+	0.00332
coenzyme metabolic process (GO:0006732)	148	122	76	+	0.00337
pattern specification process (GO:0007389)	282	206	144.82	+	0.0035
regulation of supramolecular fiber organization (GO:1902903)	197	153	101.17	+	0.00351
cellular protein-containing complex assembly (GO:0034622)	357	251	183.33	+	0.00355
establishment of organelle localization (GO:0051656)	173	138	88.84	+	0.0036
cellular divalent inorganic cation homeostasis (GO:0072503)	186	146	95.52	+	0.00369
monocarboxylic acid metabolic process (GO:0032787)	226	171	116.06	+	0.00373
positive regulation of cell adhesion (GO:0045785)	248	185	127.36	+	0.0038
histone modification (GO:0016570)	221	168	113.49	+	0.00393
regulation of peptidyl-tyrosine phosphorylation (GO:0050730)	158	128	81.14	+	0.00397
positive regulation of immune response (GO:0050778)	288	209	147.9	+	0.00397
cellular calcium ion homeostasis (GO:0006874)	176	139	90.38	+	0.00402
muscle system process (GO:0003012)	131	110	67.27	+	0.0041
axonogenesis (GO:0007409)	165	132	84.73	+	0.00413
regulation of protein catabolic process (GO:0042176)	230	173	118.11	+	0.00413
negative regulation of locomotion (GO:0040013)	179	141	91.92	+	0.00439
regulation of hormone secretion (GO:0046883)	128	108	65.73	+	0.00451
regulation of microtubule-based process (GO:0032886)	144	118	73.95	+	0.00451
calcium ion homeostasis (GO:0055074)	187	146	96.03	+	0.00464
nucleotide biosynthetic process (GO:0009165)	151	123	77.54	+	0.0047
cellular response to extracellular stimulus (GO:0031668)	119	102	61.11	+	0.00479
nucleoside phosphate biosynthetic process (GO:1901293)	152	123	78.06	+	0.0049
positive regulation of proteolysis (GO:0045862)	196	151	100.65	+	0.005
regulation of multi-organism process (GO:0043900)	260	191	133.52	+	0.005
negative regulation of mitotic cell cycle (GO:0045930)	115	99	59.06	+	0.00502
cellular response to growth factor stimulus (GO:0071363)	232	173	119.14	+	0.00523
gamete generation (GO:0007276)	327	231	167.93	+	0.00523
metal ion transport (GO:0030001)	355	248	182.31	+	0.00535
regulation of cell activation (GO:0050865)	314	223	161.25	+	0.00562
organic acid biosynthetic process (GO:0016053)	156	125	80.11	+	0.00567
positive regulation of protein transport (GO:0051222)	201	154	103.22	+	0.00577
protein localization to cell periphery (GO:1990778)	113	97	58.03	+	0.00583
negative regulation of hydrolase activity (GO:0051346)	285	205	146.36	+	0.0061
inorganic cation transmembrane transport (GO:0098662)	337	236	173.06	+	0.00625
negative regulation of transferase activity (GO:0051348)	159	127	81.65	+	0.00627
response to growth factor (GO:0070848)	241	178	123.76	+	0.00647
proteolysis involved in cellular protein catabolic process (GO:0051603)	264	192	135.57	+	0.00647
tissue homeostasis (GO:0001894)	106	92	54.44	+	0.00672
carboxylic acid biosynthetic process (GO:0046394)	155	124	79.6	+	0.00672
morphogenesis of a branching epithelium (GO:0061138)	127	106	65.22	+	0.00682
regulation of vasculature development (GO:1901342)	187	144	96.03	+	0.00685
regionalization (GO:0003002)	229	170	117.6	+	0.00691
regulation of actin cytoskeleton organization (GO:0032956)	181	140	92.95	+	0.00698
purine-containing compound metabolic process (GO:0072521)	230	171	118.11	+	0.00704
mRNA metabolic process (GO:0016071)	224	167	115.03	+	0.00727
cellular response to lipid (GO:0071396)	254	185	130.44	+	0.00731
blood vessel morphogenesis (GO:0048514)	240	177	123.25	+	0.00749
DNA repair (GO:0006281)	211	159	108.36	+	0.00751
negative regulation of cell motility (GO:2000146)	159	126	81.65	+	0.00766
secretion by cell (GO:0032940)	178	138	91.41	+	0.00768
leukocyte differentiation (GO:0002521)	212	159	108.87	+	0.00771
regulation of cellular amide metabolic process (GO:0034248)	185	142	95.01	+	0.00783
transmembrane receptor protein tyrosine kinase signaling pathway (GO:0007169)	213	160	109.38	+	0.00787
cellular response to nutrient levels (GO:0031669)	105	91	53.92	+	0.00812
peptidyl-lysine modification (GO:0018205)	161	127	82.68	+	0.00815
embryonic organ morphogenesis (GO:0048562)	215	161	110.41	+	0.00826
regulation of protein stability (GO:0031647)	174	135	89.36	+	0.00827
negative regulation of immune system process (GO:0002683)	269	194	138.14	+	0.00835
carbohydrate metabolic process (GO:0005975)	269	194	138.14	+	0.00836
regulation of angiogenesis (GO:0045765)	168	131	86.27	+	0.00837
ubiquitin-dependent protein catabolic process (GO:0006511)	223	166	114.52	+	0.00838
muscle contraction (GO:0006936)	101	88	51.87	+	0.0084
regulation of endocytosis (GO:0030100)	139	113	71.38	+	0.00868
protein localization to plasma membrane (GO:0072659)	97	85	49.81	+	0.0088
ribose phosphate metabolic process (GO:0019693)	218	162	111.95	+	0.00888
glycosylation (GO:0070085)	140	113	71.9	+	0.009
anatomical structure homeostasis (GO:0060249)	171	133	87.82	+	0.00907
kidney epithelium development (GO:0072073)	93	82	47.76	+	0.0092
sensory organ morphogenesis (GO:0090596)	186	142	95.52	+	0.00958
phospholipid metabolic process (GO:0006644)	186	142	95.52	+	0.0096
positive regulation of cell cycle (GO:0045787)	229	169	117.6	+	0.00961
cellular amide metabolic process (GO:0043603)	396	269	203.36	+	0.00969
cellular amino acid metabolic process (GO:0006520)	167	130	85.76	+	0.00976
positive regulation of neuron projection development (GO:0010976)	110	93	56.49	+	0.0102
modification-dependent macromolecule catabolic process (GO:0043632)	233	171	119.66	+	0.0105
lymphocyte activation (GO:0046649)	219	162	112.47	+	0.0108
protein glycosylation (GO:0006486)	128	105	65.73	+	0.0109
regulation of microtubule cytoskeleton organization (GO:0070507)	128	105	65.73	+	0.0109
macromolecule glycosylation (GO:0043413)	128	105	65.73	+	0.0109
cell cycle checkpoint (GO:0000075)	92	81	47.25	+	0.0111
negative regulation of MAPK cascade (GO:0043409)	107	91	54.95	+	0.0111
vesicle organization (GO:0016050)	112	94	57.52	+	0.0111
cell division (GO:0051301)	140	112	71.9	+	0.0111
regulation of protein binding (GO:0043393)	146	116	74.98	+	0.0111
regulation of exocytosis (GO:0017157)	118	98	60.6	+	0.0113
inner ear development (GO:0048839)	124	102	63.68	+	0.0115
drug metabolic process (GO:0017144)	287	203	147.39	+	0.0116
adult behavior (GO:0030534)	103	88	52.89	+	0.0117
response to bacterium (GO:0009617)	296	208	152.01	+	0.0117
heterocycle catabolic process (GO:0046700)	167	129	85.76	+	0.0118
nucleobase-containing compound catabolic process (GO:0034655)	142	113	72.92	+	0.0119
regulation of metal ion transport (GO:0010959)	202	151	103.74	+	0.012
positive regulation of protein complex assembly (GO:0031334)	131	106	67.27	+	0.0121
negative regulation of kinase activity (GO:0033673)	143	114	73.44	+	0.0121
mitochondrion organization (GO:0007005)	188	142	96.55	+	0.0121
regulation of cell size (GO:0008361)	99	85	50.84	+	0.0123
negative regulation of protein kinase activity (GO:0006469)	132	107	67.79	+	0.0125
purine nucleotide metabolic process (GO:0006163)	211	156	108.36	+	0.0125
regulation of axonogenesis (GO:0050770)	90	79	46.22	+	0.0127
regulation of innate immune response (GO:0045088)	164	127	84.22	+	0.013
organic cyclic compound catabolic process (GO:1901361)	191	144	98.09	+	0.013
modification-dependent protein catabolic process (GO:0019941)	228	167	117.09	+	0.013
regulation of ossification (GO:0030278)	122	100	62.65	+	0.0131
negative regulation of cell migration (GO:0030336)	152	119	78.06	+	0.0133
negative regulation of cell cycle process (GO:0010948)	134	108	68.81	+	0.0134
trans-synaptic signaling (GO:0099537)	147	116	75.49	+	0.0138
cofactor biosynthetic process (GO:0051188)	118	97	60.6	+	0.014
negative regulation of cell development (GO:0010721)	173	132	88.84	+	0.014
regulation of peptidase activity (GO:0052547)	281	198	144.31	+	0.014
epithelial cell development (GO:0002064)	130	105	66.76	+	0.0142
cilium organization (GO:0044782)	154	120	79.09	+	0.0142
chemical synaptic transmission (GO:0007268)	136	109	69.84	+	0.0143
anterograde trans-synaptic signaling (GO:0098916)	136	109	69.84	+	0.0143
activation of protein kinase activity (GO:0032147)	161	125	82.68	+	0.0143
Wnt signaling pathway (GO:0016055)	89	78	45.71	+	0.0153
cell-cell signaling by wnt (GO:0198738)	89	78	45.71	+	0.0154
regulation of immune effector process (GO:0002697)	213	157	109.38	+	0.0154
ncRNA metabolic process (GO:0034660)	206	152	105.79	+	0.0156
cellular response to starvation (GO:0009267)	85	75	43.65	+	0.016
cellular nitrogen compound catabolic process (GO:0044270)	165	127	84.73	+	0.0161
regulation of autophagy (GO:0010506)	140	111	71.9	+	0.0164
sulfur compound metabolic process (GO:0006790)	147	115	75.49	+	0.0169
regulation of translation (GO:0006417)	160	123	82.17	+	0.017
aromatic compound catabolic process (GO:0019439)	174	132	89.36	+	0.0171
cellular response to organonitrogen compound (GO:0071417)	226	164	116.06	+	0.0172
positive regulation of cytokine production (GO:0001819)	267	189	137.12	+	0.0172
regulation of leukocyte activation (GO:0002694)	294	205	150.98	+	0.0173
ribonucleotide metabolic process (GO:0009259)	211	155	108.36	+	0.0174
regulation of protein modification by small protein conjugation or removal (GO:1903320)	136	108	69.84	+	0.0175
positive regulation of cytoskeleton organization (GO:0051495)	119	97	61.11	+	0.0179
muscle tissue development (GO:0060537)	190	142	97.57	+	0.0179
central nervous system neuron differentiation (GO:0021953)	125	101	64.19	+	0.018
purine-containing compound biosynthetic process (GO:0072522)	114	94	58.54	+	0.0183
synaptic signaling (GO:0099536)	150	117	77.03	+	0.0183
angiogenesis (GO:0001525)	163	125	83.71	+	0.0183
response to starvation (GO:0042594)	93	80	47.76	+	0.0185
regulation of canonical Wnt signaling pathway (GO:0060828)	144	113	73.95	+	0.0185
macromolecule methylation (GO:0043414)	157	121	80.63	+	0.0185
cell-cell adhesion (GO:0098609)	238	171	122.22	+	0.0185
regulation of epithelial cell proliferation (GO:0050678)	207	152	106.3	+	0.0187
regulation of cell growth (GO:0001558)	215	157	110.41	+	0.0188
cardiac chamber development (GO:0003205)	121	98	62.14	+	0.0191
regulation of ERK1 and ERK2 cascade (GO:0070372)	165	126	84.73	+	0.0191
response to endoplasmic reticulum stress (GO:0034976)	116	95	59.57	+	0.0197
negative regulation of apoptotic signaling pathway (GO:2001234)	140	110	71.9	+	0.0197
response to oxidative stress (GO:0006979)	180	135	92.44	+	0.0197
purine ribonucleotide metabolic process (GO:0009150)	202	149	103.74	+	0.0197
regulation of cell-cell adhesion (GO:0022407)	234	168	120.17	+	0.02
regulation of organelle assembly (GO:1902115)	129	103	66.25	+	0.0206
cognition (GO:0050890)	148	115	76	+	0.0207
ameboidal-type cell migration (GO:0001667)	101	85	51.87	+	0.0209
autophagy (GO:0006914)	96	81	49.3	+	0.0213
process utilizing autophagic mechanism (GO:0061919)	96	81	49.3	+	0.0213
Golgi vesicle transport (GO:0048193)	97	82	49.81	+	0.0221
regulation of cation transmembrane transport (GO:1904062)	157	120	80.63	+	0.0223
positive regulation of DNA-binding transcription factor activity (GO:0051091)	157	120	80.63	+	0.0224
pallium development (GO:0021543)	103	86	52.89	+	0.0227
branching morphogenesis of an epithelial tube (GO:0048754)	103	86	52.89	+	0.0227
myeloid cell differentiation (GO:0030099)	138	108	70.87	+	0.0227
regulation of reactive oxygen species metabolic process (GO:2000377)	93	79	47.76	+	0.0232
positive regulation of supramolecular fiber organization (GO:1902905)	104	86	53.41	+	0.0237
muscle organ development (GO:0007517)	146	113	74.98	+	0.0237
organic hydroxy compound biosynthetic process (GO:1901617)	84	73	43.14	+	0.0244
regulation of cysteine-type endopeptidase activity (GO:2000116)	134	105	68.81	+	0.0244
positive regulation of DNA metabolic process (GO:0051054)	134	105	68.81	+	0.0244
nephron development (GO:0072006)	84	73	43.14	+	0.0245
dephosphorylation (GO:0016311)	198	145	101.68	+	0.0252
anion transmembrane transport (GO:0098656)	123	98	63.17	+	0.0253
methylation (GO:0032259)	198	145	101.68	+	0.0253
coenzyme biosynthetic process (GO:0009108)	90	77	46.22	+	0.0255
regulation of neuron death (GO:1901214)	142	110	72.92	+	0.0255
protein acylation (GO:0043543)	112	91	57.52	+	0.0258
regulation of cellular response to growth factor stimulus (GO:0090287)	156	119	80.11	+	0.0259
neural tube development (GO:0021915)	124	99	63.68	+	0.026
cilium assembly (GO:0060271)	143	111	73.44	+	0.0261
positive regulation of cell cycle process (GO:0090068)	163	123	83.71	+	0.0261
regulation of small GTPase mediated signal transduction (GO:0051056)	165	124	84.73	+	0.0276
nephron epithelium development (GO:0072009)	68	62	34.92	+	0.0286
purine nucleotide biosynthetic process (GO:0006164)	109	89	55.98	+	0.0286
cellular process involved in reproduction in multicellular organism (GO:0022412)	220	158	112.98	+	0.0287
learning or memory (GO:0007611)	127	100	65.22	+	0.0288
negative regulation of nervous system development (GO:0051961)	153	117	78.57	+	0.0289
locomotory behavior (GO:0007626)	153	117	78.57	+	0.0289
regulation of intracellular protein transport (GO:0033157)	122	97	62.65	+	0.0298
striated muscle tissue development (GO:0014706)	176	131	90.38	+	0.0302
positive regulation of developmental growth (GO:0048639)	111	90	57	+	0.0308
ear morphogenesis (GO:0042471)	84	72	43.14	+	0.031
sex differentiation (GO:0007548)	149	114	76.52	+	0.0311
cytokine-mediated signaling pathway (GO:0019221)	185	136	95.01	+	0.0313
connective tissue development (GO:0061448)	130	102	66.76	+	0.0316
positive regulation of MAP kinase activity (GO:0043406)	143	110	73.44	+	0.0316
sensory system development (GO:0048880)	225	160	115.55	+	0.0316
regulation of cold-induced thermogenesis (GO:0120161)	95	79	48.79	+	0.0318
ribonucleotide biosynthetic process (GO:0009260)	112	90	57.52	+	0.0319
negative regulation of cellular protein localization (GO:1903828)	75	66	38.52	+	0.0321
cytosolic transport (GO:0016482)	66	60	33.89	+	0.0326
chromosome segregation (GO:0007059)	151	115	77.54	+	0.0326
ribose phosphate biosynthetic process (GO:0046390)	113	91	58.03	+	0.0329
organic acid transport (GO:0015849)	145	111	74.46	+	0.0333
negative regulation of catabolic process (GO:0009895)	166	124	85.25	+	0.0334
regulation of endopeptidase activity (GO:0052548)	255	178	130.95	+	0.0335
regulation of intrinsic apoptotic signaling pathway (GO:2001242)	97	80	49.81	+	0.0345
eye development (GO:0001654)	222	158	114.01	+	0.0345
visual system development (GO:0150063)	222	158	114.01	+	0.0345
negative regulation of proteolysis (GO:0045861)	239	168	122.74	+	0.0345
rhythmic process (GO:0048511)	103	84	52.89	+	0.0347
regulation of cysteine-type endopeptidase activity involved in apoptotic process (GO:0043281)	121	96	62.14	+	0.035
extracellular structure organization (GO:0043062)	147	112	75.49	+	0.0351
glycerolipid metabolic process (GO:0046486)	183	134	93.98	+	0.0351
cellular component disassembly (GO:0022411)	98	81	50.33	+	0.0354
regulation of dephosphorylation (GO:0035303)	128	100	65.73	+	0.0357
negative regulation of neurogenesis (GO:0050768)	141	108	72.41	+	0.0357
negative regulation of cellular catabolic process (GO:0031330)	141	108	72.41	+	0.0357
purine ribonucleotide biosynthetic process (GO:0009152)	104	85	53.41	+	0.0359
regulation of nuclear division (GO:0051783)	116	92	59.57	+	0.0363
protein autophosphorylation (GO:0046777)	116	92	59.57	+	0.0363
regulation of cellular protein catabolic process (GO:1903362)	149	113	76.52	+	0.0367
monovalent inorganic cation transport (GO:0015672)	226	160	116.06	+	0.0367
developmental maturation (GO:0021700)	149	113	76.52	+	0.0368
protein homooligomerization (GO:0051260)	186	136	95.52	+	0.0371
regulation of Ras protein signal transduction (GO:0046578)	143	109	73.44	+	0.0376
digestive system development (GO:0055123)	89	75	45.71	+	0.0381
regulation of mitotic cell cycle phase transition (GO:1901990)	144	110	73.95	+	0.0386
carboxylic acid transport (GO:0046942)	144	110	73.95	+	0.0386
gliogenesis (GO:0042063)	125	98	64.19	+	0.0393
response to oxygen levels (GO:0070482)	125	98	64.19	+	0.0394
regulation of blood circulation (GO:1903522)	125	98	64.19	+	0.0394
regulation of actin filament organization (GO:0110053)	138	106	70.87	+	0.0394
gastrulation (GO:0007369)	101	82	51.87	+	0.0396
regulation of cell projection assembly (GO:0060491)	101	82	51.87	+	0.0397
regulation of signaling receptor activity (GO:0010469)	371	245	190.52	+	0.0405
bone development (GO:0060348)	120	94	61.62	+	0.0412
endosomal transport (GO:0016197)	91	76	46.73	+	0.0413
skeletal system morphogenesis (GO:0048705)	161	120	82.68	+	0.0414
response to toxic substance (GO:0009636)	176	129	90.38	+	0.0415
response to ionizing radiation (GO:0010212)	86	72	44.16	+	0.0421
mesenchyme development (GO:0060485)	134	103	68.81	+	0.0422
positive regulation of intracellular transport (GO:0032388)	103	83	52.89	+	0.0425
negative regulation of secretion by cell (GO:1903531)	109	87	55.98	+	0.0425
positive regulation of growth (GO:0045927)	155	116	79.6	+	0.0425
tube formation (GO:0035148)	109	87	55.98	+	0.0426
cytokine production (GO:0001816)	98	80	50.33	+	0.0434
small GTPase mediated signal transduction (GO:0007264)	129	100	66.25	+	0.0442
regulation of leukocyte differentiation (GO:1902105)	179	131	91.92	+	0.0442
negative regulation of response to external stimulus (GO:0032102)	188	136	96.55	+	0.0453
symbiont process (GO:0044403)	144	109	73.95	+	0.046
positive regulation of protein catabolic process (GO:0045732)	124	96	63.68	+	0.0465
regulation of plasma membrane bounded cell projection assembly (GO:0120032)	100	81	51.35	+	0.0468
response to hypoxia (GO:0001666)	112	89	57.52	+	0.0469
response to decreased oxygen levels (GO:0036293)	112	89	57.52	+	0.0469
regulation of heart contraction (GO:0008016)	106	85	54.44	+	0.047
regulation of epithelial cell migration (GO:0010632)	145	109	74.46	+	0.0475
regulation of peptide hormone secretion (GO:0090276)	95	78	48.79	+	0.048
alpha-amino acid metabolic process (GO:1901605)	119	93	61.11	+	0.048
regulation of lymphocyte activation (GO:0051249)	253	175	129.93	+	0.049
protein polyubiquitination (GO:0000209)	90	74	46.22	+	0.0496
digestive tract development (GO:0048565)	85	71	43.65	+	0.05

## Sheet: Molecular Function
GO Term	Annotated Swine Genes	NONSYN Genes	Expected Genes	Over- or under-represented	FDR Adjusted P-value
binding (GO:0005488)	7828	5728	4020	+	1.4e-150
protein binding (GO:0005515)	3959	2988	2033.11	+	2.66e-67
catalytic activity (GO:0003824)	3731	2719	1916.02	+	3.82e-50
organic cyclic compound binding (GO:0097159)	3718	2695	1909.35	+	2.7e-48
heterocyclic compound binding (GO:1901363)	3680	2664	1889.83	+	2.52e-47
ion binding (GO:0043167)	3701	2676	1900.62	+	2.74e-47
anion binding (GO:0043168)	1927	1440	989.59	+	1.07e-26
nucleic acid binding (GO:0003676)	2150	1555	1104.11	+	1.19e-24
olfactory receptor activity (GO:0004984)	424	64	217.74	-	2.27e-23
cation binding (GO:0043169)	2186	1555	1122.6	+	1.79e-22
metal ion binding (GO:0046872)	2142	1522	1100.01	+	7.05e-22
small molecule binding (GO:0036094)	1801	1319	924.89	+	7.45e-22
transferase activity (GO:0016740)	1375	1052	706.12	+	3.59e-21
enzyme binding (GO:0019899)	1219	949	626.01	+	1.78e-20
nucleoside phosphate binding (GO:1901265)	1565	1160	803.69	+	2.82e-20
nucleotide binding (GO:0000166)	1565	1160	803.69	+	2.99e-20
carbohydrate derivative binding (GO:0097367)	1569	1149	805.75	+	7.97e-19
catalytic activity, acting on a protein (GO:0140096)	1374	1019	705.61	+	1.35e-17
ribonucleotide binding (GO:0032553)	1398	1031	717.93	+	2.31e-17
purine nucleotide binding (GO:0017076)	1391	1026	714.34	+	2.74e-17
DNA binding (GO:0003677)	1176	894	603.92	+	3.08e-17
purine ribonucleotide binding (GO:0032555)	1385	1020	711.26	+	4.69e-17
hydrolase activity (GO:0016787)	1605	1147	824.23	+	1.6e-16
purine ribonucleoside triphosphate binding (GO:0035639)	1344	988	690.2	+	2.39e-16
drug binding (GO:0008144)	1219	904	626.01	+	1.65e-15
identical protein binding (GO:0042802)	1042	793	535.11	+	2.55e-15
adenyl nucleotide binding (GO:0030554)	1121	831	575.68	+	3.69e-14
adenyl ribonucleotide binding (GO:0032559)	1115	825	572.6	+	6.61e-14
ATP binding (GO:0005524)	1080	797	554.62	+	3.26e-13
protein dimerization activity (GO:0046983)	760	594	390.29	+	1.18e-12
G-protein coupled receptor activity (GO:0004930)	928	294	476.57	-	3.19e-12
sequence-specific DNA binding (GO:0043565)	719	559	369.24	+	1.38e-11
transcription regulator activity (GO:0140110)	813	615	417.51	+	2.82e-11
molecular function regulator (GO:0098772)	915	675	469.89	+	4.6e-11
transferase activity, transferring phosphorus-containing groups (GO:0016772)	619	484	317.88	+	3.66e-10
transporter activity (GO:0005215)	688	523	353.32	+	1.05e-09
signaling receptor binding (GO:0005102)	826	598	424.19	+	9.51e-09
transcription regulatory region DNA binding (GO:0044212)	546	425	280.39	+	9.62e-09
DNA-binding transcription factor activity (GO:0003700)	619	471	317.88	+	9.69e-09
regulatory region nucleic acid binding (GO:0001067)	546	425	280.39	+	9.87e-09
kinase activity (GO:0016301)	531	415	272.69	+	1.06e-08
protein homodimerization activity (GO:0042803)	485	385	249.07	+	1.5e-08
double-stranded DNA binding (GO:0003690)	536	416	275.26	+	1.83e-08
cytoskeletal protein binding (GO:0008092)	543	419	278.85	+	2.74e-08
sequence-specific double-stranded DNA binding (GO:1990837)	501	389	257.28	+	7.1e-08
transmembrane transporter activity (GO:0022857)	610	455	313.26	+	1.18e-07
transcription regulatory region sequence-specific DNA binding (GO:0000976)	485	376	249.07	+	1.45e-07
phosphotransferase activity, alcohol group as acceptor (GO:0016773)	484	375	248.55	+	1.69e-07
DNA-binding transcription factor activity, RNA polymerase II-specific (GO:0000981)	424	332	217.74	+	6.96e-07
lipid binding (GO:0008289)	370	297	190.01	+	7.25e-07
enzyme regulator activity (GO:0030234)	491	373	252.15	+	8.27e-07
RNA polymerase II regulatory region sequence-specific DNA binding (GO:0000977)	452	348	232.12	+	8.5e-07
RNA polymerase II regulatory region DNA binding (GO:0001012)	452	348	232.12	+	8.66e-07
protein-containing complex binding (GO:0044877)	518	386	266.01	+	1.99e-06
transition metal ion binding (GO:0046914)	757	530	388.75	+	2.33e-06
protein kinase activity (GO:0004672)	414	319	212.61	+	3.64e-06
zinc ion binding (GO:0008270)	541	396	277.83	+	4.85e-06
kinase binding (GO:0019900)	405	312	207.98	+	4.95e-06
phospholipid binding (GO:0005543)	225	195	115.55	+	6.17e-06
ion transmembrane transporter activity (GO:0015075)	466	348	239.31	+	6.83e-06
hydrolase activity, acting on acid anhydrides, in phosphorus-containing anhydrides (GO:0016818)	515	377	264.47	+	8.92e-06
hydrolase activity, acting on acid anhydrides (GO:0016817)	516	378	264.99	+	8.95e-06
pyrophosphatase activity (GO:0016462)	512	375	262.93	+	9.63e-06
nucleoside-triphosphatase activity (GO:0017111)	488	357	250.61	+	1.95e-05
protein kinase binding (GO:0019901)	354	274	181.79	+	2.02e-05
protein domain specific binding (GO:0019904)	374	285	192.06	+	3e-05
inorganic molecular entity transmembrane transporter activity (GO:0015318)	436	323	223.9	+	3.35e-05
proximal promoter sequence-specific DNA binding (GO:0000987)	335	259	172.04	+	4.57e-05
transmembrane signaling receptor activity (GO:0004888)	1178	470	604.95	-	7.73e-05
RNA polymerase II proximal promoter sequence-specific DNA binding (GO:0000978)	323	248	165.87	+	0.000106
GTPase binding (GO:0051020)	281	221	144.31	+	0.000115
transcription factor binding (GO:0008134)	340	258	174.6	+	0.000116
hydrolase activity, acting on ester bonds (GO:0016788)	447	323	229.55	+	0.000142
phosphatidylinositol binding (GO:0035091)	146	132	74.98	+	0.000143
calcium ion binding (GO:0005509)	483	342	248.04	+	0.000249
transcription coregulator activity (GO:0003712)	262	204	134.55	+	0.000403
RNA binding (GO:0003723)	607	413	311.72	+	0.000411
cation transmembrane transporter activity (GO:0008324)	337	249	173.06	+	0.000683
enzyme activator activity (GO:0008047)	235	185	120.68	+	0.000694
actin binding (GO:0003779)	251	194	128.9	+	0.000946
protein serine/threonine kinase activity (GO:0004674)	229	180	117.6	+	0.00106
inorganic cation transmembrane transporter activity (GO:0022890)	311	229	159.71	+	0.00154
small GTPase binding (GO:0031267)	220	172	112.98	+	0.0018
transcription factor activity, RNA polymerase II proximal promoter sequence-specific DNA binding (GO:0000982)	250	190	128.39	+	0.00202
protein heterodimerization activity (GO:0046982)	266	200	136.6	+	0.0021
Ras GTPase binding (GO:0017016)	214	167	109.9	+	0.00221
peptidase activity (GO:0008233)	449	310	230.58	+	0.00254
phosphoric ester hydrolase activity (GO:0042578)	237	181	121.71	+	0.00294
channel activity (GO:0015267)	269	200	138.14	+	0.00319
passive transmembrane transporter activity (GO:0022803)	269	200	138.14	+	0.00322
DNA-binding transcription activator activity, RNA polymerase II-specific (GO:0001228)	257	192	131.98	+	0.0034
peptidase activity, acting on L-amino acid peptides (GO:0070011)	433	299	222.36	+	0.00345
oxidoreductase activity (GO:0016491)	545	364	279.88	+	0.00399
tubulin binding (GO:0015631)	193	151	99.11	+	0.00447
substrate-specific channel activity (GO:0022838)	253	188	129.93	+	0.0052
coenzyme binding (GO:0050662)	219	167	112.47	+	0.00535
ion channel activity (GO:0005216)	249	185	127.87	+	0.00557
magnesium ion binding (GO:0000287)	148	121	76	+	0.00601
guanyl nucleotide binding (GO:0019001)	286	206	146.87	+	0.00762
guanyl ribonucleotide binding (GO:0032561)	286	206	146.87	+	0.00769
carbohydrate binding (GO:0030246)	151	122	77.54	+	0.00833
ribonucleoside binding (GO:0032549)	281	202	144.31	+	0.00953
cofactor binding (GO:0048037)	389	267	199.77	+	0.00969
chromatin binding (GO:0003682)	301	214	154.58	+	0.01
metal ion transmembrane transporter activity (GO:0046873)	231	171	118.63	+	0.0101
nucleoside binding (GO:0001882)	285	204	146.36	+	0.0101
signaling receptor activity (GO:0038023)	1294	557	664.52	-	0.0101
ubiquitin-like protein transferase activity (GO:0019787)	183	141	93.98	+	0.0102
phosphatidylinositol phosphate binding (GO:1901981)	90	81	46.22	+	0.0108
ubiquitin protein ligase binding (GO:0031625)	173	135	88.84	+	0.011
GTP binding (GO:0005525)	276	198	141.74	+	0.0112
purine ribonucleoside binding (GO:0032550)	277	199	142.25	+	0.0113
purine nucleoside binding (GO:0001883)	278	199	142.76	+	0.0115
ubiquitin-protein transferase activity (GO:0004842)	176	136	90.38	+	0.0117
ubiquitin-like protein ligase binding (GO:0044389)	184	141	94.49	+	0.0121
catalytic activity, acting on RNA (GO:0140098)	160	125	82.17	+	0.0159
structural molecule activity (GO:0005198)	374	254	192.06	+	0.0196
nucleoside-triphosphatase regulator activity (GO:0060589)	144	114	73.95	+	0.0215
ATPase activity (GO:0016887)	205	152	105.28	+	0.0215
transferase activity, transferring glycosyl groups (GO:0016757)	174	132	89.36	+	0.0241
gated channel activity (GO:0022836)	193	143	99.11	+	0.0275
molecular transducer activity (GO:0060089)	1316	576	675.82	-	0.0278
ion gated channel activity (GO:0022839)	192	142	98.6	+	0.0319
GTPase activity (GO:0003924)	194	143	99.63	+	0.0333
transcription coactivator activity (GO:0003713)	146	113	74.98	+	0.0335
microtubule binding (GO:0008017)	133	105	68.3	+	0.0336
ATPase activity, coupled (GO:0042623)	159	121	81.65	+	0.0336
transferase activity, transferring acyl groups (GO:0016746)	167	126	85.76	+	0.0341
phosphatase binding (GO:0019902)	101	84	51.87	+	0.0367
proximal promoter DNA-binding transcription activator activity, RNA polymerase II-specific (GO:0001077)	173	129	88.84	+	0.0398
G-protein coupled receptor binding (GO:0001664)	116	93	59.57	+	0.0422
DNA-binding transcription repressor activity, RNA polymerase II-specific (GO:0001227)	135	105	69.33	+	0.0427
GTPase regulator activity (GO:0030695)	124	98	63.68	+	0.0444
cation channel activity (GO:0005261)	178	132	91.41	+	0.0444

## Sheet: Cellular Component
GO Term	Annotated Swine Genes	NONSYN Genes	Expected Genes	Over- or under-represented	FDR Adjusted P-value
cell (GO:0005623)	9847	6985	5056.84	+	5.84e-188
cell part (GO:0044464)	9798	6948	5031.68	+	1.4e-185
intracellular (GO:0005622)	8183	6094	4202.31	+	3.72e-183
intracellular part (GO:0044424)	7740	5794	3974.81	+	1.12e-171
organelle (GO:0043226)	6858	5135	3521.87	+	1.2e-140
intracellular organelle (GO:0043229)	6663	4991	3421.73	+	8.44e-135
membrane-bounded organelle (GO:0043227)	5985	4502	3073.55	+	2.17e-117
cytoplasm (GO:0005737)	5594	4224	2872.75	+	6.51e-109
intracellular membrane-bounded organelle (GO:0043231)	5580	4189	2865.56	+	7.9e-105
cytoplasmic part (GO:0044444)	4572	3451	2347.91	+	3.21e-82
organelle part (GO:0044422)	4531	3402	2326.86	+	9.15e-79
intracellular organelle part (GO:0044446)	4357	3285	2237.5	+	1.13e-76
nucleus (GO:0005634)	3757	2818	1929.38	+	1.91e-61
membrane (GO:0016020)	5874	3943	3016.54	+	2.01e-51
nuclear part (GO:0044428)	2526	1916	1297.21	+	1.01e-40
membrane-enclosed lumen (GO:0031974)	2462	1872	1264.34	+	4.05e-40
intracellular organelle lumen (GO:0070013)	2462	1872	1264.34	+	4.26e-40
organelle lumen (GO:0043233)	2462	1872	1264.34	+	4.5e-40
protein-containing complex (GO:0032991)	2795	2068	1435.35	+	1.32e-39
membrane part (GO:0044425)	4705	3154	2416.21	+	1.27e-37
nuclear lumen (GO:0031981)	2276	1731	1168.82	+	9.02e-37
non-membrane-bounded organelle (GO:0043228)	2294	1724	1178.06	+	1.33e-34
intracellular non-membrane-bounded organelle (GO:0043232)	2293	1723	1177.55	+	1.54e-34
endomembrane system (GO:0012505)	1924	1489	988.05	+	1.66e-33
cytosol (GO:0005829)	1913	1470	982.4	+	5.03e-32
nucleoplasm (GO:0005654)	1785	1356	916.67	+	8.17e-28
intrinsic component of membrane (GO:0031224)	4068	2683	2089.09	+	3.24e-27
integral component of membrane (GO:0016021)	4022	2646	2065.46	+	2.74e-26
cytoskeleton (GO:0005856)	1136	882	583.38	+	3.15e-19
plasma membrane part (GO:0044459)	1149	873	590.06	+	3.05e-17
cytoskeletal part (GO:0044430)	897	698	460.65	+	3.57e-15
vesicle (GO:0031982)	866	678	444.73	+	4.57e-15
cell projection (GO:0042995)	893	694	458.59	+	5.6e-15
plasma membrane bounded cell projection (GO:0120025)	882	684	452.94	+	1.13e-14
cytoplasmic vesicle (GO:0031410)	797	627	409.29	+	3.27e-14
intracellular vesicle (GO:0097708)	800	628	410.83	+	4.38e-14
microtubule cytoskeleton (GO:0015630)	675	540	346.64	+	5.13e-13
organelle membrane (GO:0031090)	960	717	493	+	5.92e-13
cell periphery (GO:0071944)	2797	1779	1436.38	+	2.03e-12
Golgi apparatus (GO:0005794)	685	541	351.78	+	2.07e-12
nucleoplasm part (GO:0044451)	665	521	341.51	+	1.41e-11
plasma membrane (GO:0005886)	2719	1719	1396.32	+	2.51e-11
bounding membrane of organelle (GO:0098588)	600	476	308.12	+	3.84e-11
organelle subcompartment (GO:0031984)	593	468	304.53	+	1.09e-10
neuron part (GO:0097458)	679	520	348.69	+	2.02e-10
endoplasmic reticulum (GO:0005783)	749	562	384.64	+	2.87e-10
catalytic complex (GO:1902494)	722	539	370.78	+	1.17e-09
extracellular region (GO:0005576)	1099	761	564.38	+	3.49e-09
cell junction (GO:0030054)	457	368	234.69	+	4.22e-09
synapse (GO:0045202)	544	423	279.37	+	5.04e-09
mitochondrion (GO:0005739)	786	570	403.64	+	7.35e-09
whole membrane (GO:0098805)	497	389	255.23	+	1.35e-08
plasma membrane bounded cell projection part (GO:0120038)	573	437	294.26	+	1.4e-08
cell projection part (GO:0044463)	573	437	294.26	+	1.43e-08
nucleolus (GO:0005730)	508	396	260.88	+	1.47e-08
microtubule organizing center (GO:0005815)	430	343	220.82	+	3.96e-08
nuclear body (GO:0016604)	475	371	243.93	+	4.03e-08
extracellular region part (GO:0044421)	724	523	371.8	+	5.93e-08
intrinsic component of plasma membrane (GO:0031226)	534	406	274.23	+	6.96e-08
neuron projection (GO:0043005)	453	354	232.63	+	8.32e-08
membrane protein complex (GO:0098796)	648	473	332.77	+	1.29e-07
transferase complex (GO:1990234)	397	313	203.88	+	3.77e-07
integral component of plasma membrane (GO:0005887)	499	375	256.26	+	5.9e-07
plasma membrane region (GO:0098590)	497	373	255.23	+	8.06e-07
endosome (GO:0005768)	378	297	194.12	+	1.06e-06
chromosome (GO:0005694)	558	406	286.56	+	2.03e-06
endoplasmic reticulum part (GO:0044432)	392	302	201.31	+	3.07e-06
synapse part (GO:0044456)	390	299	200.28	+	5.28e-06
centrosome (GO:0005813)	321	255	164.85	+	5.53e-06
Golgi apparatus part (GO:0044431)	308	246	158.17	+	6.61e-06
chromosomal part (GO:0044427)	509	370	261.39	+	7.75e-06
endoplasmic reticulum subcompartment (GO:0098827)	343	267	176.14	+	9.11e-06
extracellular space (GO:0005615)	535	384	274.74	+	1.12e-05
supramolecular polymer (GO:0099081)	411	308	211.07	+	1.31e-05
supramolecular complex (GO:0099080)	412	308	211.58	+	1.34e-05
nuclear outer membrane-endoplasmic reticulum membrane network (GO:0042175)	344	266	176.66	+	1.36e-05
supramolecular fiber (GO:0099512)	409	306	210.04	+	1.45e-05
endoplasmic reticulum membrane (GO:0005789)	335	260	172.04	+	1.52e-05
Golgi subcompartment (GO:0098791)	275	221	141.22	+	1.62e-05
cell surface (GO:0009986)	394	293	202.34	+	3.63e-05
vacuole (GO:0005773)	250	202	128.39	+	3.73e-05
cell-cell junction (GO:0005911)	244	197	125.3	+	5.77e-05
somatodendritic compartment (GO:0036477)	246	198	126.33	+	6.16e-05
cytoplasmic vesicle part (GO:0044433)	275	215	141.22	+	8.93e-05
cilium (GO:0005929)	306	232	157.14	+	0.000155
polymeric cytoskeletal fiber (GO:0099513)	309	234	158.68	+	0.000166
organelle envelope (GO:0031967)	498	348	255.74	+	0.000183
envelope (GO:0031975)	498	348	255.74	+	0.000185
spindle (GO:0005819)	176	148	90.38	+	0.000215
axon (GO:0030424)	225	179	115.55	+	0.000249
actin cytoskeleton (GO:0015629)	269	206	138.14	+	0.0003
ribonucleoprotein complex (GO:1990904)	449	316	230.58	+	0.00031
nuclear speck (GO:0016607)	229	179	117.6	+	0.000534
perinuclear region of cytoplasm (GO:0048471)	309	228	158.68	+	0.000596
plasma membrane protein complex (GO:0098797)	324	236	166.39	+	0.000843
nuclear chromosome (GO:0000228)	309	227	158.68	+	0.000844
lytic vacuole (GO:0000323)	195	155	100.14	+	0.0009
Golgi membrane (GO:0000139)	190	152	97.57	+	0.000917
lysosome (GO:0005764)	194	154	99.63	+	0.00106
nuclear chromosome part (GO:0044454)	290	214	148.93	+	0.00107
anchoring junction (GO:0070161)	155	129	79.6	+	0.0011
adherens junction (GO:0005912)	145	122	74.46	+	0.00112
cell leading edge (GO:0031252)	195	154	100.14	+	0.00131
postsynapse (GO:0098794)	241	182	123.76	+	0.00159
cytoplasmic region (GO:0099568)	197	154	101.17	+	0.00172
presynapse (GO:0098793)	185	146	95.01	+	0.00175
cell body (GO:0044297)	158	128	81.14	+	0.00241
microtubule (GO:0005874)	175	138	89.87	+	0.00289
mitochondrial part (GO:0044429)	394	272	202.34	+	0.00291
secretory vesicle (GO:0099503)	199	153	102.19	+	0.00333
chromatin (GO:0000785)	306	218	157.14	+	0.00341
ion channel complex (GO:0034702)	156	125	80.11	+	0.00344
nuclear envelope (GO:0005635)	228	170	117.09	+	0.00408
dendrite (GO:0030425)	168	132	86.27	+	0.00412
dendritic tree (GO:0097447)	168	132	86.27	+	0.00416
transporter complex (GO:1990351)	171	134	87.82	+	0.0045
transmembrane transporter complex (GO:1902495)	171	134	87.82	+	0.00454
neuronal cell body (GO:0043025)	129	106	66.25	+	0.00555
ciliary part (GO:0044441)	231	170	118.63	+	0.00615
endosomal part (GO:0044440)	141	113	72.41	+	0.00705
myelin sheath (GO:0043209)	137	110	70.36	+	0.00755
side of membrane (GO:0098552)	242	175	124.28	+	0.00784
transcription factor complex (GO:0005667)	206	153	105.79	+	0.00815
early endosome (GO:0005769)	132	105	67.79	+	0.0122
nucleolar part (GO:0044452)	116	95	59.57	+	0.0128
endosome membrane (GO:0010008)	128	102	65.73	+	0.013
secretory granule (GO:0030141)	154	119	79.09	+	0.0132
vesicle membrane (GO:0012506)	142	111	72.92	+	0.0135
axon part (GO:0033267)	131	104	67.27	+	0.0141
glutamatergic synapse (GO:0098978)	185	138	95.01	+	0.0141
nuclear chromatin (GO:0000790)	192	142	98.6	+	0.0141
cell cortex (GO:0005938)	116	94	59.57	+	0.0154
cytoplasmic vesicle membrane (GO:0030659)	131	103	67.27	+	0.0172
extracellular matrix (GO:0031012)	206	149	105.79	+	0.0192
cell cortex part (GO:0044448)	75	66	38.52	+	0.0208
membrane raft (GO:0045121)	138	107	70.87	+	0.0211
transport vesicle (GO:0030133)	113	91	58.03	+	0.0213
membrane microdomain (GO:0098857)	138	107	70.87	+	0.0213
cell projection membrane (GO:0031253)	121	96	62.14	+	0.0225
lamellipodium (GO:0030027)	104	85	53.41	+	0.0231
fibrillar center (GO:0001650)	99	81	50.84	+	0.0237
membrane region (GO:0098589)	144	110	73.95	+	0.0248
microtubule organizing center part (GO:0044450)	101	82	51.87	+	0.0255
cell-substrate junction (GO:0030055)	92	76	47.25	+	0.0277
external side of plasma membrane (GO:0009897)	149	112	76.52	+	0.0283
chromosomal region (GO:0098687)	165	122	84.73	+	0.0292
cation channel complex (GO:0034703)	131	101	67.27	+	0.03
recycling endosome (GO:0055037)	74	64	38	+	0.0311
synaptic membrane (GO:0097060)	140	106	71.9	+	0.0317
coated vesicle (GO:0030135)	85	71	43.65	+	0.0318
intrinsic component of organelle membrane (GO:0031300)	97	79	49.81	+	0.0329
receptor complex (GO:0043235)	198	141	101.68	+	0.035
endocytic vesicle (GO:0030139)	100	80	51.35	+	0.0368
spindle pole (GO:0000922)	89	73	45.71	+	0.037
cell-substrate adherens junction (GO:0005924)	89	73	45.71	+	0.0372
integral component of organelle membrane (GO:0031301)	91	74	46.73	+	0.0401
focal adhesion (GO:0005925)	87	71	44.68	+	0.043
ubiquitin ligase complex (GO:0000151)	132	100	67.79	+	0.0439
basolateral plasma membrane (GO:0016323)	106	83	54.44	+	0.0445
late endosome (GO:0005770)	103	81	52.89	+	0.0494
